# Supplementary material for: Phylogenetic distribution of translational GTPases in bacteria
Source: BMC Genomics. 2007 Jan 10;8:15. doi: 10.1186/1471-2164-8-15 (PMC1780047; doi:10.1186/1471-2164-8-15)
Supplement: Additional file 2 — Full list of proteins found by the program HMMSEARCH with the threshold E-1. The first part contains a list of 1314 intact proteins; the second part contains a list of exceptions that were later included in the dataset (17 proteins); the third part contains a list of excluded proteins (5). [file 1471-2164-8-15-S2.xls]

## Sheet: Main set
			scores and E-values are from the final grouping with hmmpfam
gi	gene	genome	score	E-value
50084272	cysn	Acinetobacter_sp_ADP1_NC_005966	1080.6	0
15888157	cysn	Agrobacterium_tumefaciens_C58_Cereon_NC_003062	887	3.8e-266
17934724	cysn	Agrobacterium_tumefaciens_C58_UWash_NC_003304	887	3.8e-266
56476914	cysn	Azoarcus_sp_EbN1_NC_006513	932	1.1e-279
53712959	cysn	Bacteroides_fragilis_YCH46_NC_006347	998.7	9e-300
29345825	cysn	Bacteroides_thetaiotaomicron_VPI-5482_NC_004663	1035.2	0
33519637	cysn	Blochmannia_floridanus_NC_005061	904.2	2.4e-271
33602420	cysn	Bordetella_bronchiseptica_NC_002927	849.5	7.6e-255
33596295	cysn	Bordetella_parapertussis_NC_002928	850.5	3.7e-255
27376586	cysn	Bradyrhizobium_japonicum_NC_004463	784.1	3.6e-235
17988037	cysn	Brucella_melitensis_NC_003317	1133.1	0
23501105	cysn	Brucella_suis_1330_NC_004310	1128.5	0
15617022	cysn	Buchnera_sp_NC_002528	975.3	9.6e-293
53725615	cysn	Burkholderia_mallei_ATCC_23344_NC_006348	884	2.9e-265
53718602	cysn	Burkholderia_pseudomallei_K96243_NC_006350	886	7.8e-266
16125729	cysn	Caulobacter_crescentus_NC_002696	1160.5	0
34497762	cysn	Chromobacterium_violaceum_NC_005085	1069.3	0
15893406	cysn	Clostridium_acetobutylicum_NC_003030	785.1	1.8e-235
25029196	cysn	Corynebacterium_efficiens_YS-314_NC_004369	730.5	4.9e-219
19554003	cysn	Corynebacterium_glutamicum_NC_003450	753.6	5.3e-226
50122463	cysn	Erwinia_carotovora_atroseptica_SCRI1043_NC_004547	1094.6	0
26249157	cysn	Escherichia_coli_CFT073_NC_004431	1115.7	0
16130658	cysn	Escherichia_coli_K12_NC_000913	1114.9	0
15803268	cysn	Escherichia_coli_O157H7_EDL933_NC_002655	1108.7	0
15832859	cysn	Escherichia_coli_O157H7_NC_002695	1108.7	0
56708136	cysn	Francisella_tularensis_tularensis_NC_006570	1042	0
39996817	cysn	Geobacter_sulfurreducens_NC_002939	729.3	1.1e-218
45659189	cysn	Leptospira_interrogans_serovar_Copenhageni_NC_005823	921.3	1.7e-276
24216918	cysn	Leptospira_interrogans_serovar_Lai_NC_004342	921.3	1.7e-276
52425306	cysn	Mannheimia_succiniciproducens_MBEL55E_NC_006300	853.7	3.9e-256
13476293	cysn	Mesorhizobium_loti_NC_002678	1141.2	0
53803219	cysn	Methylococcus_capsulatus_Bath_NC_002977	1114.6	0
41408582	cysn	Mycobacterium_avium_paratuberculosis_NC_002944	1058.7	0
31792478	cysn	Mycobacterium_bovis_NC_002945	1051.9	0
15840734	cysn	Mycobacterium_tuberculosis_CDC1551_NC_002755	1053.1	0
15608426	cysn	Mycobacterium_tuberculosis_H37Rv_NC_000962	1053.1	0
15677065	cysn	Neisseria_meningitidis_MC58_NC_003112	879.2	8.2e-264
15677029	cysn	Neisseria_meningitidis_MC58_NC_003112	879.2	8.2e-264
15794285	cysn	Neisseria_meningitidis_Z2491_NC_003116	874.5	2.2e-262
30248861	cysn	Nitrosomonas_europaea_NC_004757	952.5	7e-286
54023383	cysn	Nocardia_farcinica_IFM10152_NC_006361	858.9	1.1e-257
54025361	cysn	Nocardia_farcinica_IFM10152_NC_006361	1088.9	0
54024423	cysn	Nocardia_farcinica_IFM10152_NC_006361	1036	0
54310390	cysn	Photobacterium_profundum_SS9_NC_006370	1086.5	0
37524711	cysn	Photorhabdus_luminescens_NC_005126	1063.6	0
32475116	cysn	Pirellula_sp_NC_005027	1114.8	0
15599638	cysn	Pseudomonas_aeruginosa_NC_002516	1182.6	0
26988039	cysn	Pseudomonas_putida_KT2440_NC_002947	1151.1	0
28871567	cysn	Pseudomonas_syringae_NC_004578	1171.7	0
17547140	cysn	Ralstonia_solanacearum_NC_003295	888.8	1.1e-266
39933830	cysn	Rhodopseudomonas_palustris_CGA009_NC_005296	788.6	1.6e-236
56414882	cysn	Salmonella_enterica_Paratypi_ATCC_9150_NC_006511	1103.5	0
16761706	cysn	Salmonella_typhi_NC_003198	1103.8	0
29143190	cysn	Salmonella_typhi_Ty2_NC_004631	1103.8	0
16766240	cysn	Salmonella_typhimurium_LT2_NC_003197	1104.9	0
24375223	cysn	Shewanella_oneidensis_NC_004347	1077.3	0
30064108	cysn	Shigella_flexneri_2a_2457T_NC_004741	1097.5	0
24114046	cysn	Shigella_flexneri_2a_NC_004337	1097.5	0
16262922	cysn	Sinorhizobium_meliloti_NC_003037	1087.2	0
15964695	cysn	Sinorhizobium_meliloti_NC_003047	897.3	2.9e-269
16264476	cysn	Sinorhizobium_meliloti_NC_003078	1087.8	0
29828674	cysn	Streptomyces_avermitilis_NC_003155	792.5	1.1e-237
29828856	cysn	Streptomyces_avermitilis_NC_003155	767.4	3.9e-230
21224426	cysn	Streptomyces_coelicolor_NC_003888	903.5	4.1e-271
15642554	cysn	Vibrio_cholerae_NC_002505	1097.7	0
28897067	cysn	Vibrio_parahaemolyticus_NC_004603	1107.8	0
27364179	cysn	Vibrio_vulnificus_CMCP6_NC_004459	1130.3	0
37678596	cysn	Vibrio_vulnificus_YJ016_NC_005139	1131.5	0
34557395	cysn	Wolinella_succinogenes_NC_005090	657	6.6e-197
21232600	cysn	Xanthomonas_campestris_NC_003902	1117	0
21244053	cysn	Xanthomonas_citri_NC_003919	1108.1	0
15838102	cysn	Xylella_fastidiosa_NC_002488	1092.6	0
28198624	cysn	Xylella_fastidiosa_Temecula1_NC_004556	1069.8	0
45440179	cysn	Yersinia_pestis_biovar_Mediaevails_NC_005810	1096.9	0
16123515	cysn	Yersinia_pestis_CO92_NC_003143	1096.9	0
22124735	cysn	Yersinia_pestis_KIM_NC_004088	1096.9	0
51595116	cysn	Yersinia_pseudotuberculosis_IP32953_NC_006155	1096.9	0
56550900	cysn	Zymomonas_mobilis_ZM4_NC_006526	1100.3	0
50084094	fus	Acinetobacter_sp_ADP1_NC_005966	1755.8	0
15889244	fus	Agrobacterium_tumefaciens_C58_Cereon_NC_003062	1693.6	0
17935839	fus	Agrobacterium_tumefaciens_C58_UWash_NC_003304	1693.6	0
56416538	fus	Anaplasma_marginale_St_Maries_NC_004842	1608.9	0
15605613	fus	Aquifex_aeolicus_NC_000918	1702.3	0
56477591	fus	Azoarcus_sp_EbN1_NC_006513	1805.3	0
56475867	fus	Azoarcus_sp_EbN1_NC_006513	791.5	2.1e-237
47525363	fus	Bacillus_anthracis_Ames_0581_NC_007530	1785.3	0
30260298	fus	Bacillus_anthracis_Ames_NC_003997	1785.3	0
49183141	fus	Bacillus_anthracis_str_Sterne_NC_005945	1785.3	0
42779188	fus	Bacillus_cereus_ATCC_10987_NC_003909	1786.5	0
30018377	fus	Bacillus_cereus_ATCC14579_NC_004722	1784.2	0
52145111	fus	Bacillus_cereus_ZK_NC_006274	1788	0
15612694	fus	Bacillus_halodurans_NC_002570	1799.5	0
52078606	fus	Bacillus_licheniformis_ATCC_14580_NC_006270	1792.8	0
52783968	fus	Bacillus_licheniformis_DSM_13_NC_006322	1792.8	0
16077180	fus	Bacillus_subtilis_NC_000964	1778.1	0
49478969	fus	Bacillus_thuringiensis_konkukian_NC_005957	1785.3	0
53715151	fus	Bacteroides_fragilis_YCH46_NC_006347	1028.9	0
53715468	fus	Bacteroides_fragilis_YCH46_NC_006347	1581.9	0
29347577	fus	Bacteroides_thetaiotaomicron_VPI-5482_NC_004663	1042.6	0
29348138	fus	Bacteroides_thetaiotaomicron_VPI-5482_NC_004663	1588.3	0
49475797	fus	Bartonella_henselae_Houston-1_NC_005956	1640.6	0
49474407	fus	Bartonella_quintana_Toulouse_NC_005955	1638.4	0
42524377	fus	Bdellovibrio_bacteriovorus_NC_005363	1450.5	0
42522548	fus	Bdellovibrio_bacteriovorus_NC_005363	1365.9	0
23465667	fus	Bifidobacterium_longum_NC_004307	1637.5	0
33520008	fus	Blochmannia_floridanus_NC_005061	1677.5	0
33599019	fus	Bordetella_bronchiseptica_NC_002927	1798.3	0
33603234	fus	Bordetella_bronchiseptica_NC_002927	1748.9	0
33594748	fus	Bordetella_parapertussis_NC_002928	1796.6	0
33598323	fus	Bordetella_parapertussis_NC_002928	1733.1	0
33594476	fus	Bordetella_pertussis_NC_002929	1793.7	0
15595036	fus	Borrelia_burgdorferi_NC_001318	986.8	3.4e-296
15594885	fus	Borrelia_burgdorferi_NC_001318	1361.7	0
51598791	fus	Borrelia_garinii_PBi_NC_006156	1360.6	0
51598946	fus	Borrelia_garinii_PBi_NC_006156	961.3	1.6e-288
27380514	fus	Bradyrhizobium_japonicum_NC_004463	1692.6	0
27382525	fus	Bradyrhizobium_japonicum_NC_004463	853.1	6e-256
17987037	fus	Brucella_melitensis_NC_003317	1665.1	0
23502113	fus	Brucella_suis_1330_NC_004310	1665.2	0
27904945	fus	Buchnera_aphidicola_NC_004545	1646.5	0
21672773	fus	Buchnera_aphidicola_Sg_NC_004061	1719	0
15617121	fus	Buchnera_sp_NC_002528	1714.1	0
53723857	fus	Burkholderia_mallei_ATCC_23344_NC_006348	1796.6	0
53725894	fus	Burkholderia_mallei_ATCC_23344_NC_006348	1758.5	0
53718533	fus	Burkholderia_pseudomallei_K96243_NC_006350	1758.5	0
53720824	fus	Burkholderia_pseudomallei_K96243_NC_006350	1796.6	0
15791857	fus	Campylobacter_jejuni_NC_002163	1787.3	0
57237545	fus	Campylobacter_jejuni_RM1221_NC_003912	1787.3	0
16127430	fus	Caulobacter_crescentus_NC_002696	1685.8	0
15835336	fus	Chlamydia_muridarum_NC_002620	1607.7	0
15605164	fus	Chlamydia_trachomatis_NC_000117	1607.4	0
29839959	fus	Chlamydophila_caviae_NC_003361	1595.1	0
16752491	fus	Chlamydophila_pneumoniae_AR39_NC_002179	1593	0
15618461	fus	Chlamydophila_pneumoniae_CWL029_NC_000922	1593	0
15836081	fus	Chlamydophila_pneumoniae_J138_NC_002491	1594.1	0
33241902	fus	Chlamydophila_pneumoniae_TW_183_NC_005043	1593	0
21675001	fus	Chlorobium_tepidum_TLS_NC_002932	1705.9	0
21672985	fus	Chlorobium_tepidum_TLS_NC_002932	1120.1	0
34499644	fus	Chromobacterium_violaceum_NC_005085	1760.2	0
15896387	fus	Clostridium_acetobutylicum_NC_003030	1728.8	0
18311390	fus	Clostridium_perfringens_NC_003366	1724	0
18309061	fus	Clostridium_perfringens_NC_003366	1256.9	0
28212207	fus	Clostridium_tetani_E88_NC_004557	1273.8	0
28212177	fus	Clostridium_tetani_E88_NC_004557	1730.2	0
38233081	fus	Corynebacterium_diphtheriae_NC_002935	1674.1	0
25027072	fus	Corynebacterium_efficiens_YS-314_NC_004369	1670.8	0
19551738	fus	Corynebacterium_glutamicum_NC_003450	1665.3	0
29653587	fus	Coxiella_burnetii_NC_002971	1796.2	0
57234688	fus	Dehalococcoides_ethenogenes_195_NC_002936	1529.5	0
57234021	fus	Dehalococcoides_ethenogenes_195_NC_002936	1200.2	0
15805420	fus	Deinococcus_radiodurans_NC_001263	1025.7	0
15805336	fus	Deinococcus_radiodurans_NC_001263	1660.7	0
51243859	fus	Desulfotalea_psychrophila_LSv54_NC_006138	1348.3	0
51244973	fus	Desulfotalea_psychrophila_LSv54_NC_006138	1504.6	0
51246250	fus	Desulfotalea_psychrophila_LSv54_NC_006138	1147.9	0
46579711	fus	Desulfovibrio_vulgaris_Hildenborough_NC_002937	1685.5	0
46579294	fus	Desulfovibrio_vulgaris_Hildenborough_NC_002937	1100.7	0
46580209	fus	Desulfovibrio_vulgaris_Hildenborough_NC_002937	1114	0
57238896	fus	Ehrlichia_ruminantium_Welgevonden_NC_005295	1606.5	0
29374846	fus	Enterococcus_faecalis_V583_NC_004668	1743.4	0
50122956	fus	Erwinia_carotovora_atroseptica_SCRI1043_NC_004547	1779.9	0
26249936	fus	Escherichia_coli_CFT073_NC_004431	1794.1	0
16131219	fus	Escherichia_coli_K12_NC_000913	1794.1	0
15803853	fus	Escherichia_coli_O157H7_EDL933_NC_002655	1794.1	0
15833445	fus	Escherichia_coli_O157H7_NC_002695	1794.1	0
56707476	fus	Francisella_tularensis_tularensis_NC_006570	1764.3	0
19704878	fus	Fusobacterium_nucleatum_NC_003454	1194	0
19704888	fus	Fusobacterium_nucleatum_NC_003454	1745.4	0
56418638	fus	Geobacillus_kaustophilus_HTA426_NC_006510	1833.5	0
39997952	fus	Geobacter_sulfurreducens_NC_002939	1823.6	0
39997624	fus	Geobacter_sulfurreducens_NC_002939	1200.7	0
39997031	fus	Geobacter_sulfurreducens_NC_002939	1374.2	0
37523496	fus	Gloeobacter_violaceus_NC_005125	1672.1	0
37522381	fus	Gloeobacter_violaceus_NC_005125	884.1	2.8e-265
33151840	fus	Haemophilus_ducreyi_35000HP_NC_002940	1766.2	0
16272523	fus	Haemophilus_influenzae_NC_000907	1771.8	0
32265857	fus	Helicobacter_hepaticus_NC_004917	1770.5	0
15645809	fus	Helicobacter_pylori_26695_NC_000915	1783.9	0
15612183	fus	Helicobacter_pylori_J99_NC_000921	1784.6	0
56459460	fus	Idiomarina_loihiensis_L2TR_NC_006512	1767.2	0
42518427	fus	Lactobacillus_johnsonii_NCC_533_NC_005362	1641.1	0
28377830	fus	Lactobacillus_plantarum_NC_004567	1712.8	0
15674242	fus	Lactococcus_lactis_NC_002662	1644.8	0
54293318	fus	Legionella_pneumophila_Lens_NC_006369	1801.3	0
54296362	fus	Legionella_pneumophila_Paris_NC_006368	1805.4	0
52840571	fus	Legionella_pneumophila_Philadelphia_1_NC_002942	1802.4	0
50955572	fus	Leifsonia_xyli_xyli_CTCB0_NC_006087	1694.3	0
45656176	fus	Leptospira_interrogans_serovar_Copenhageni_NC_005823	1423.9	0
45658706	fus	Leptospira_interrogans_serovar_Copenhageni_NC_005823	-36.1	3.4e-27
24213436	fus	Leptospira_interrogans_serovar_Lai_NC_004342	-36.1	3.4e-27
24213013	fus	Leptospira_interrogans_serovar_Lai_NC_004342	1423.9	0
16801864	fus	Listeria_innocua_NC_003212	1760.9	0
46908832	fus	Listeria_monocytogenes_4b_F2365_NC_002973	1760.7	0
16804691	fus	Listeria_monocytogenes_NC_003210	1760.7	0
52424219	fus	Mannheimia_succiniciproducens_MBEL55E_NC_006300	1787.5	0
50365438	fus	Mesoplasma_florum_L1_NC_006055	1676.5	0
13470549	fus	Mesorhizobium_loti_NC_002678	1672.6	0
13472301	fus	Mesorhizobium_loti_NC_002678	878.3	1.6e-263
53805214	fus	Methylococcus_capsulatus_Bath_NC_002977	1537.8	0
53803545	fus	Methylococcus_capsulatus_Bath_NC_002977	1819	0
41409623	fus	Mycobacterium_avium_paratuberculosis_NC_002944	992.2	8e-298
41410240	fus	Mycobacterium_avium_paratuberculosis_NC_002944	1719.1	0
31791868	fus	Mycobacterium_bovis_NC_002945	1684.2	0
15828005	fus	Mycobacterium_leprae_NC_002677	1694.7	0
15840087	fus	Mycobacterium_tuberculosis_CDC1551_NC_002755	1684.2	0
15839501	fus	Mycobacterium_tuberculosis_CDC1551_NC_002755	975.6	8e-293
57116768	fus	Mycobacterium_tuberculosis_H37Rv_NC_000962	1684.2	0
15607262	fus	Mycobacterium_tuberculosis_H37Rv_NC_000962	969.5	5.5e-291
31544736	fus	Mycoplasma_gallisepticum_NC_004829	1680.2	0
12044941	fus	Mycoplasma_genitalium_NC_000908	1624.3	0
54020328	fus	Mycoplasma_hyopneumoniae_232_NC_006360	1589.5	0
47459202	fus	Mycoplasma_mobile_163K_NC_006908	1620.1	0
42560711	fus	Mycoplasma_mycoides_NC_005364	1669.5	0
26553483	fus	Mycoplasma_penetrans_NC_004432	1648.7	0
13507966	fus	Mycoplasma_pneumoniae_NC_000912	1636.2	0
15828899	fus	Mycoplasma_pulmonis_NC_002771	1611.8	0
15676066	fus	Neisseria_meningitidis_MC58_NC_003112	1720.5	0
15793163	fus	Neisseria_meningitidis_Z2491_NC_003116	1724.4	0
30249993	fus	Nitrosomonas_europaea_NC_004757	1800.6	0
54027050	fus	Nocardia_farcinica_IFM10152_NC_006361	1693.3	0
54023638	fus	Nocardia_farcinica_IFM10152_NC_006361	959.3	6.7e-288
17231875	fus	Nostoc_sp_NC_003272	950.7	2.4e-285
17231830	fus	Nostoc_sp_NC_003272	1685.2	0
23097571	fus	Oceanobacillus_iheyensis_NC_004193	1778	0
39938750	fus	Onion_yellows_phytoplasma_NC_005303	1624.8	0
46445841	fus	Parachlamydia_sp_UWE25_NC_005861	1619.7	0
15603221	fus	Pasteurella_multocida_NC_002663	1801.8	0
54308427	fus	Photobacterium_profundum_SS9_NC_006370	1481.6	0
54307536	fus	Photobacterium_profundum_SS9_NC_006370	1766	0
37524440	fus	Photorhabdus_luminescens_NC_005126	1826.7	0
32475048	fus	Pirellula_sp_NC_005027	1104.9	0
32473702	fus	Pirellula_sp_NC_005027	1418	0
34541543	fus	Porphyromonas_gingivalis_W83_NC_002950	1598.2	0
34540689	fus	Porphyromonas_gingivalis_W83_NC_002950	1040	0
33241114	fus	Prochlorococcus_marinus_CCMP1375_NC_005042	1654.3	0
33862065	fus	Prochlorococcus_marinus_MED4_NC_005072	1648.6	0
33864048	fus	Prochlorococcus_marinus_MIT9313_NC_005071	1642.4	0
50843329	fus	Propionibacterium_acnes_KPA171202_NC_006085	1682.8	0
15597267	fus	Pseudomonas_aeruginosa_NC_002516	1727.8	0
15599462	fus	Pseudomonas_aeruginosa_NC_002516	1727.5	0
26990806	fus	Pseudomonas_putida_KT2440_NC_002947	1703.3	0
26987192	fus	Pseudomonas_putida_KT2440_NC_002947	1683.1	0
28867851	fus	Pseudomonas_syringae_NC_004578	1700.4	0
17547741	fus	Ralstonia_solanacearum_NC_003295	1817.4	0
17549025	fus	Ralstonia_solanacearum_NC_003296	1756.4	0
39937388	fus	Rhodopseudomonas_palustris_CGA009_NC_005296	880	4.8e-264
39936316	fus	Rhodopseudomonas_palustris_CGA009_NC_005296	1699.4	0
15892097	fus	Rickettsia_conorii_NC_003103	1680.9	0
15604009	fus	Rickettsia_prowazekii_NC_000963	1672.4	0
51473332	fus	Rickettsia_typhi_wilmington_NC_006142	1664	0
56415365	fus	Salmonella_enterica_Paratypi_ATCC_9150_NC_006511	1793.5	0
16762837	fus	Salmonella_typhi_NC_003198	1793.5	0
29144324	fus	Salmonella_typhi_Ty2_NC_004631	1793.5	0
16766735	fus	Salmonella_typhimurium_LT2_NC_003197	1793.5	0
24372431	fus	Shewanella_oneidensis_NC_004347	1476.8	0
24371826	fus	Shewanella_oneidensis_NC_004347	1741.6	0
24114604	fus	Shigella_flexneri_2a_NC_004337	1492.2	0
56698355	fus	Silicibacter_pomeroyi_DSS-3_NC_003911	172.9	3.4e-51
56698321	fus	Silicibacter_pomeroyi_DSS-3_NC_003911	1629.9	0
15965106	fus	Sinorhizobium_meliloti_NC_003047	1681.3	0
16263800	fus	Sinorhizobium_meliloti_NC_003078	183.6	2.1e-54
49482777	fus	Staphylococcus_aureus_aureus_MRSA252_NC_002952	1746.3	0
49485412	fus	Staphylococcus_aureus_aureus_MSSA476_NC_002953	1746.3	0
15923537	fus	Staphylococcus_aureus_Mu50_NC_002758	1746.3	0
21282231	fus	Staphylococcus_aureus_MW2_NC_003923	1746.3	0
15926225	fus	Staphylococcus_aureus_N315_NC_002745	1746.3	0
27467229	fus	Staphylococcus_epidermidis_ATCC_12228_NC_004461	1740	0
22537908	fus	Streptococcus_agalactiae_2603_NC_004116	1714.2	0
25011851	fus	Streptococcus_agalactiae_NEM316_NC_004368	1712.7	0
24378856	fus	Streptococcus_mutans_NC_004350	1712.2	0
15902294	fus	Streptococcus_pneumoniae_R6_NC_003098	1708.4	0
15900207	fus	Streptococcus_pneumoniae_TIGR4_NC_003028	1708.4	0
15674452	fus	Streptococcus_pyogenes_M1_GAS_NC_002737	1702.8	0
50913610	fus	Streptococcus_pyogenes_MGAS10394_NC_006086	1702.8	0
21909736	fus	Streptococcus_pyogenes_MGAS315_NC_004070	1702.8	0
19745405	fus	Streptococcus_pyogenes_MGAS8232_NC_003485	1702.8	0
28895118	fus	Streptococcus_pyogenes_SSI-1_NC_004606	1702.8	0
55823680	fus	Streptococcus_thermophilus_CNRZ1066_NC_006449	1733.7	0
55821761	fus	Streptococcus_thermophilus_LMG_18311_NC_006448	1733.7	0
29831462	fus	Streptomyces_avermitilis_NC_003155	1675.2	0
29833367	fus	Streptomyces_avermitilis_NC_003155	987.2	2.6e-296
29828341	fus	Streptomyces_avermitilis_NC_003155	1195	0
21220028	fus	Streptomyces_coelicolor_NC_003888	967.3	2.5e-290
21224889	fus	Streptomyces_coelicolor_NC_003888	1252.3	0
21223042	fus	Streptomyces_coelicolor_NC_003888	1685	0
51894213	fus	Symbiobacterium_thermophilum_IAM14863_NC_006177	1757.8	0
51894275	fus	Symbiobacterium_thermophilum_IAM14863_NC_006177	1330.9	0
56750664	fus	Synechococcus_elongatus_PCC_6301_NC_006576	1690.2	0
56752020	fus	Synechococcus_elongatus_PCC_6301_NC_006576	831.1	2.6e-249
33866669	fus	Synechococcus_sp_WH8102_NC_005070	1655.7	0
16330914	fus	Synechocystis_PCC6803_NC_000911	1665.2	0
16331722	fus	Synechocystis_PCC6803_NC_000911	924.3	2.3e-277
16332123	fus	Synechocystis_PCC6803_NC_000911	1528.2	0
20808699	fus	Thermoanaerobacter_tengcongensis_NC_003869	1367.5	0
20808663	fus	Thermoanaerobacter_tengcongensis_NC_003869	1819.2	0
22299902	fus	Thermosynechococcus_elongatus_NC_004113	861.3	2.1e-258
22299292	fus	Thermosynechococcus_elongatus_NC_004113	1729.7	0
15644251	fus	Thermotoga_maritima_NC_000853	1645	0
15644399	fus	Thermotoga_maritima_NC_000853	1150.1	0
46199436	fus	Thermus_thermophilus_HB27_NC_005835	950.4	3e-285
46199633	fus	Thermus_thermophilus_HB27_NC_005835	1751.4	0
55981664	fus	Thermus_thermophilus_HB8_NC_006461	1751.6	0
55981467	fus	Thermus_thermophilus_HB8_NC_006461	951.2	1.8e-285
42525801	fus	Treponema_denticola_ATCC_35405_NC_002967	1288.8	0
42526459	fus	Treponema_denticola_ATCC_35405_NC_002967	1097.9	0
42526559	fus	Treponema_denticola_ATCC_35405_NC_002967	1357.9	0
15639441	fus	Treponema_pallidum_NC_000919	1179.1	0
15639754	fus	Treponema_pallidum_NC_000919	1346	0
28572835	fus	Tropheryma_whipplei_TW08_27_NC_004551	1657.4	0
28493642	fus	Tropheryma_whipplei_Twist_NC_004572	1657.8	0
13358087	fus	Ureaplasma_urealyticum_NC_002162	1670.3	0
15642339	fus	Vibrio_cholerae_NC_002505	1549.2	0
15640388	fus	Vibrio_cholerae_NC_002505	1789.7	0
28899202	fus	Vibrio_parahaemolyticus_NC_004603	1536	0
28899545	fus	Vibrio_parahaemolyticus_NC_004603	1801.3	0
28900182	fus	Vibrio_parahaemolyticus_NC_004605	889.7	5.8e-267
27364737	fus	Vibrio_vulnificus_CMCP6_NC_004459	1799	0
27367339	fus	Vibrio_vulnificus_CMCP6_NC_004460	899.1	8.7e-270
37681214	fus	Vibrio_vulnificus_YJ016_NC_005139	1799	0
37680852	fus	Vibrio_vulnificus_YJ016_NC_005139	1564.8	0
37677092	fus	Vibrio_vulnificus_YJ016_NC_005140	901	2.4e-270
32490778	fus	Wigglesworthia_brevipalpis_NC_004344	1654.2	0
42519934	fus	Wolbachia_endosymbiont_of_Drosophila_melanogaster_NC_002978	1653.6	0
34556895	fus	Wolinella_succinogenes_NC_005090	1784.6	0
21230361	fus	Xanthomonas_campestris_NC_003902	1749.6	0
21241734	fus	Xanthomonas_citri_NC_003919	1751.3	0
15839218	fus	Xylella_fastidiosa_NC_002488	1741.1	0
28199863	fus	Xylella_fastidiosa_Temecula1_NC_004556	1738.9	0
45440061	fus	Yersinia_pestis_biovar_Mediaevails_NC_005810	1800.2	0
16120541	fus	Yersinia_pestis_CO92_NC_003143	1800.2	0
22127855	fus	Yersinia_pestis_KIM_NC_004088	1800.2	0
51597993	fus	Yersinia_pseudotuberculosis_IP32953_NC_006155	1800.2	0
56551411	fus	Zymomonas_mobilis_ZM4_NC_006526	1696	0
50083629	inf	Acinetobacter_sp_ADP1_NC_005966	1296.8	0
15887441	inf	Agrobacterium_tumefaciens_C58_Cereon_NC_003062	1356.1	0
17934006	inf	Agrobacterium_tumefaciens_C58_UWash_NC_003304	1356.1	0
56416866	inf	Anaplasma_marginale_St_Maries_NC_004842	1105.1	0
15607012	inf	Aquifex_aeolicus_NC_000918	1354	0
56478755	inf	Azoarcus_sp_EbN1_NC_006513	1407.6	0
47529240	inf	Bacillus_anthracis_Ames_0581_NC_007530	1446.5	0
30263816	inf	Bacillus_anthracis_Ames_NC_003997	1446.5	0
49186663	inf	Bacillus_anthracis_str_Sterne_NC_005945	1446.5	0
42782901	inf	Bacillus_cereus_ATCC_10987_NC_003909	1452.7	0
30021902	inf	Bacillus_cereus_ATCC14579_NC_004722	1448.9	0
52141676	inf	Bacillus_cereus_ZK_NC_006274	1449.4	0
15614976	inf	Bacillus_halodurans_NC_002570	1463.4	0
52080270	inf	Bacillus_licheniformis_ATCC_14580_NC_006270	1437.2	0
52785647	inf	Bacillus_licheniformis_DSM_13_NC_006322	1437.2	0
16078726	inf	Bacillus_subtilis_NC_000964	1428.3	0
49478920	inf	Bacillus_thuringiensis_konkukian_NC_005957	1449.4	0
53711554	inf	Bacteroides_fragilis_YCH46_NC_006347	1286.2	0
29348813	inf	Bacteroides_thetaiotaomicron_VPI-5482_NC_004663	1288	0
49475027	inf	Bartonella_henselae_Houston-1_NC_005956	1348	0
49473870	inf	Bartonella_quintana_Toulouse_NC_005955	1337.9	0
42523054	inf	Bdellovibrio_bacteriovorus_NC_005363	1266.2	0
23466165	inf	Bifidobacterium_longum_NC_004307	1293.2	0
33519579	inf	Blochmannia_floridanus_NC_005061	1114.8	0
33602222	inf	Bordetella_bronchiseptica_NC_002927	1392.7	0
33596483	inf	Bordetella_parapertussis_NC_002928	1394.8	0
33592375	inf	Bordetella_pertussis_NC_002929	1396.8	0
15595146	inf	Borrelia_burgdorferi_NC_001318	1224.4	0
51599053	inf	Borrelia_garinii_PBi_NC_006156	1222.8	0
27375894	inf	Bradyrhizobium_japonicum_NC_004463	1324.9	0
17988248	inf	Brucella_melitensis_NC_003317	1373.9	0
23503013	inf	Brucella_suis_1330_NC_004310	1373.9	0
27904830	inf	Buchnera_aphidicola_NC_004545	1241.2	0
21672640	inf	Buchnera_aphidicola_Sg_NC_004061	1331	0
15616982	inf	Buchnera_sp_NC_002528	1321.8	0
53724825	inf	Burkholderia_mallei_ATCC_23344_NC_006348	1450	0
53719532	inf	Burkholderia_pseudomallei_K96243_NC_006350	1447.2	0
15791524	inf	Campylobacter_jejuni_NC_002163	1279.2	0
57237143	inf	Campylobacter_jejuni_RM1221_NC_003912	1276.3	0
16124298	inf	Caulobacter_crescentus_NC_002696	1282.8	0
15834990	inf	Chlamydia_muridarum_NC_002620	1114.3	0
15604815	inf	Chlamydia_trachomatis_NC_000117	1113.6	0
29840226	inf	Chlamydophila_caviae_NC_003361	1129.1	0
16752721	inf	Chlamydophila_pneumoniae_AR39_NC_002179	1126.4	0
15618237	inf	Chlamydophila_pneumoniae_CWL029_NC_000922	1125.6	0
15835852	inf	Chlamydophila_pneumoniae_J138_NC_002491	1126.4	0
33241662	inf	Chlamydophila_pneumoniae_TW_183_NC_005043	1125.6	0
21673080	inf	Chlorobium_tepidum_TLS_NC_002932	1307.8	0
34496917	inf	Chromobacterium_violaceum_NC_005085	1437	0
15895078	inf	Clostridium_acetobutylicum_NC_003030	1393.3	0
18310668	inf	Clostridium_perfringens_NC_003366	1397.8	0
28210961	inf	Clostridium_tetani_E88_NC_004557	1387	0
38234058	inf	Corynebacterium_diphtheriae_NC_002935	1293.2	0
25028434	inf	Corynebacterium_efficiens_YS-314_NC_004369	1284.6	0
19553189	inf	Corynebacterium_glutamicum_NC_003450	1286.3	0
29654723	inf	Coxiella_burnetii_NC_002971	1395.8	0
57234293	inf	Dehalococcoides_ethenogenes_195_NC_002936	1194.6	0
15806800	inf	Deinococcus_radiodurans_NC_001263	987	2.9e-296
51246465	inf	Desulfotalea_psychrophila_LSv54_NC_006138	1276	0
46578923	inf	Desulfovibrio_vulgaris_Hildenborough_NC_002937	1371.6	0
57239197	inf	Ehrlichia_ruminantium_Welgevonden_NC_005295	1117	0
29375843	inf	Enterococcus_faecalis_V583_NC_004668	1393.3	0
50119659	inf	Erwinia_carotovora_atroseptica_SCRI1043_NC_004547	1450.8	0
26249751	inf	Escherichia_coli_CFT073_NC_004431	1471.3	0
16131060	inf	Escherichia_coli_K12_NC_000913	1469	0
15803710	inf	Escherichia_coli_O157H7_EDL933_NC_002655	1454.2	0
15833303	inf	Escherichia_coli_O157H7_NC_002695	1469	0
56707229	inf	Francisella_tularensis_tularensis_NC_006570	1401.1	0
19705316	inf	Fusobacterium_nucleatum_NC_003454	1245	0
56419798	inf	Geobacillus_kaustophilus_HTA426_NC_006510	1340.7	0
39996688	inf	Geobacter_sulfurreducens_NC_002939	1435.3	0
37522221	inf	Gloeobacter_violaceus_NC_005125	1317.4	0
33152523	inf	Haemophilus_ducreyi_35000HP_NC_002940	1429.6	0
16273198	inf	Haemophilus_influenzae_NC_000907	1443.5	0
32266510	inf	Helicobacter_hepaticus_NC_004917	1242.2	0
15645662	inf	Helicobacter_pylori_26695_NC_000915	1181.3	0
15611445	inf	Helicobacter_pylori_J99_NC_000921	1183.8	0
56460076	inf	Idiomarina_loihiensis_L2TR_NC_006512	1447.5	0
42519359	inf	Lactobacillus_johnsonii_NCC_533_NC_005362	1342.1	0
28378673	inf	Lactobacillus_plantarum_NC_004567	1350.8	0
15672749	inf	Lactococcus_lactis_NC_002662	1293	0
54295602	inf	Legionella_pneumophila_Lens_NC_006369	1402.1	0
54298756	inf	Legionella_pneumophila_Paris_NC_006368	1403.4	0
52842971	inf	Legionella_pneumophila_Philadelphia_1_NC_002942	1402.1	0
50954463	inf	Leifsonia_xyli_xyli_CTCB0_NC_006087	1303.5	0
45658540	inf	Leptospira_interrogans_serovar_Copenhageni_NC_005823	1318.8	0
24213643	inf	Leptospira_interrogans_serovar_Lai_NC_004342	1318.8	0
16800430	inf	Listeria_innocua_NC_003212	1435	0
46907551	inf	Listeria_monocytogenes_4b_F2365_NC_002973	1434.3	0
16803365	inf	Listeria_monocytogenes_NC_003210	1434.3	0
52425499	inf	Mannheimia_succiniciproducens_MBEL55E_NC_006300	1466.7	0
50365111	inf	Mesoplasma_florum_L1_NC_006055	1214.2	0
13474629	inf	Mesorhizobium_loti_NC_002678	1346.9	0
53804604	inf	Methylococcus_capsulatus_Bath_NC_002977	1367	0
41409005	inf	Mycobacterium_avium_paratuberculosis_NC_002944	1295.4	0
31794016	inf	Mycobacterium_bovis_NC_002945	1269.1	0
15827818	inf	Mycobacterium_leprae_NC_002677	1246.9	0
15842380	inf	Mycobacterium_tuberculosis_CDC1551_NC_002755	1269.1	0
15609976	inf	Mycobacterium_tuberculosis_H37Rv_NC_000962	1269.1	0
31544319	inf	Mycoplasma_gallisepticum_NC_004829	1132.3	0
12044994	inf	Mycoplasma_genitalium_NC_000908	1070.7	0
54020614	inf	Mycoplasma_hyopneumoniae_232_NC_006360	1061.8	0
47458987	inf	Mycoplasma_mobile_163K_NC_006908	1133.8	0
42560893	inf	Mycoplasma_mycoides_NC_005364	1181	0
26553565	inf	Mycoplasma_penetrans_NC_004432	1071.9	0
13507894	inf	Mycoplasma_pneumoniae_NC_000912	1081.2	0
15828676	inf	Mycoplasma_pulmonis_NC_002771	1040.2	0
15677492	inf	Neisseria_meningitidis_MC58_NC_003112	1409.9	0
15794782	inf	Neisseria_meningitidis_Z2491_NC_003116	1403	0
30248765	inf	Nitrosomonas_europaea_NC_004757	1358.8	0
54026037	inf	Nocardia_farcinica_IFM10152_NC_006361	1329	0
17231324	inf	Nostoc_sp_NC_003272	1301.7	0
23099053	inf	Oceanobacillus_iheyensis_NC_004193	1415.3	0
39938636	inf	Onion_yellows_phytoplasma_NC_005303	1058	0
46446395	inf	Parachlamydia_sp_UWE25_NC_005861	1158.5	0
15602624	inf	Pasteurella_multocida_NC_002663	1468.8	0
54307815	inf	Photobacterium_profundum_SS9_NC_006370	1419.2	0
37528348	inf	Photorhabdus_luminescens_NC_005126	1470.4	0
32473744	inf	Pirellula_sp_NC_005027	1137.8	0
34540100	inf	Porphyromonas_gingivalis_W83_NC_002950	1306.2	0
33241098	inf	Prochlorococcus_marinus_CCMP1375_NC_005042	1286.1	0
33862050	inf	Prochlorococcus_marinus_MED4_NC_005072	1296.9	0
33863795	inf	Prochlorococcus_marinus_MIT9313_NC_005071	1271.6	0
50842971	inf	Propionibacterium_acnes_KPA171202_NC_006085	1317.2	0
15599938	inf	Pseudomonas_aeruginosa_NC_002516	1403.2	0
26991395	inf	Pseudomonas_putida_KT2440_NC_002947	1382.9	0
28871624	inf	Pseudomonas_syringae_NC_004578	1357.8	0
17546008	inf	Ralstonia_solanacearum_NC_003295	1434.4	0
39933513	inf	Rhodopseudomonas_palustris_CGA009_NC_005296	1318.5	0
15892739	inf	Rickettsia_conorii_NC_003103	1280.3	0
15604407	inf	Rickettsia_prowazekii_NC_000963	1260.2	0
51473733	inf	Rickettsia_typhi_wilmington_NC_006142	1257	0
56415218	inf	Salmonella_enterica_Paratypi_ATCC_9150_NC_006511	1471.3	0
16762051	inf	Salmonella_typhi_NC_003198	1468.6	0
29143540	inf	Salmonella_typhi_Ty2_NC_004631	1468.6	0
16766584	inf	Salmonella_typhimurium_LT2_NC_003197	1473.4	0
24372787	inf	Shewanella_oneidensis_NC_004347	1457.7	0
30064508	inf	Shigella_flexneri_2a_2457T_NC_004741	1469	0
24114459	inf	Shigella_flexneri_2a_NC_004337	1469	0
56694989	inf	Silicibacter_pomeroyi_DSS-3_NC_003911	1332.9	0
15963992	inf	Sinorhizobium_meliloti_NC_003047	1348.7	0
49483432	inf	Staphylococcus_aureus_aureus_MRSA252_NC_002952	1417.5	0
49486108	inf	Staphylococcus_aureus_aureus_MSSA476_NC_002953	1414.8	0
15924259	inf	Staphylococcus_aureus_Mu50_NC_002758	1417.5	0
21282881	inf	Staphylococcus_aureus_MW2_NC_003923	1414.8	0
15926852	inf	Staphylococcus_aureus_N315_NC_002745	1417.5	0
27467863	inf	Staphylococcus_epidermidis_ATCC_12228_NC_004461	1394.7	0
22536564	inf	Streptococcus_agalactiae_2603_NC_004116	1328	0
25010490	inf	Streptococcus_agalactiae_NEM316_NC_004368	1328	0
24378914	inf	Streptococcus_mutans_NC_004350	1340.1	0
15902525	inf	Streptococcus_pneumoniae_R6_NC_003098	1343	0
15900468	inf	Streptococcus_pneumoniae_TIGR4_NC_003028	1343	0
15675571	inf	Streptococcus_pyogenes_M1_GAS_NC_002737	1310.3	0
50914803	inf	Streptococcus_pyogenes_MGAS10394_NC_006086	1310.3	0
21911031	inf	Streptococcus_pyogenes_MGAS315_NC_004070	1310.3	0
19746623	inf	Streptococcus_pyogenes_MGAS8232_NC_003485	1314.1	0
28895284	inf	Streptococcus_pyogenes_SSI-1_NC_004606	1310.3	0
55822321	inf	Streptococcus_thermophilus_CNRZ1066_NC_006449	1339.8	0
55820437	inf	Streptococcus_thermophilus_LMG_18311_NC_006448	1339.8	0
29829093	inf	Streptomyces_avermitilis_NC_003155	1295.2	0
32141270	inf	Streptomyces_coelicolor_NC_003888	1282.8	0
51892660	inf	Symbiobacterium_thermophilum_IAM14863_NC_006177	1377.4	0
56752084	inf	Synechococcus_elongatus_PCC_6301_NC_006576	1317.4	0
33865131	inf	Synechococcus_sp_WH8102_NC_005070	1275.4	0
16329288	inf	Synechocystis_PCC6803_NC_000911	1308	0
20807840	inf	Thermoanaerobacter_tengcongensis_NC_003869	1444	0
22298610	inf	Thermosynechococcus_elongatus_NC_004113	1354.8	0
15643538	inf	Thermotoga_maritima_NC_000853	1118.6	0
46198655	inf	Thermus_thermophilus_HB27_NC_005835	1010.8	2.1e-303
55980668	inf	Thermus_thermophilus_HB8_NC_006461	1010.8	2.1e-303
42526616	inf	Treponema_denticola_ATCC_35405_NC_002967	1382.1	0
15639876	inf	Treponema_pallidum_NC_000919	1300.1	0
28572760	inf	Tropheryma_whipplei_TW08_27_NC_004551	1276.4	0
28493124	inf	Tropheryma_whipplei_Twist_NC_004572	1276	0
13357880	inf	Ureaplasma_urealyticum_NC_002162	1201.1	0
15640663	inf	Vibrio_cholerae_NC_002505	1471.7	0
28899230	inf	Vibrio_parahaemolyticus_NC_004603	1462.5	0
27365057	inf	Vibrio_vulnificus_CMCP6_NC_004459	1461.3	0
37680892	inf	Vibrio_vulnificus_YJ016_NC_005139	1460	0
32490975	inf	Wigglesworthia_brevipalpis_NC_004344	1131.4	0
42521111	inf	Wolbachia_endosymbiont_of_Drosophila_melanogaster_NC_002978	1127.6	0
34558303	inf	Wolinella_succinogenes_NC_005090	1300.6	0
21231944	inf	Xanthomonas_campestris_NC_003902	1288.8	0
21243416	inf	Xanthomonas_citri_NC_003919	1291.4	0
15836840	inf	Xylella_fastidiosa_NC_002488	1280.6	0
28198122	inf	Xylella_fastidiosa_Temecula1_NC_004556	1274.5	0
45440441	inf	Yersinia_pestis_biovar_Mediaevails_NC_005810	1471.8	0
16123642	inf	Yersinia_pestis_CO92_NC_003143	1471.8	0
22124602	inf	Yersinia_pestis_KIM_NC_004088	1471.8	0
51594832	inf	Yersinia_pseudotuberculosis_IP32953_NC_006155	1471.8	0
56551450	inf	Zymomonas_mobilis_ZM4_NC_006526	1283.4	0
50085658	lepa	Acinetobacter_sp_ADP1_NC_005966	1537.5	0
15887591	lepa	Agrobacterium_tumefaciens_C58_Cereon_NC_003062	1564.1	0
17934157	lepa	Agrobacterium_tumefaciens_C58_UWash_NC_003304	1564.1	0
56416733	lepa	Anaplasma_marginale_St_Maries_NC_004842	1434.8	0
15606804	lepa	Aquifex_aeolicus_NC_000918	1489.9	0
56478587	lepa	Azoarcus_sp_EbN1_NC_006513	1579.7	0
47529841	lepa	Bacillus_anthracis_Ames_0581_NC_007530	1617.9	0
30264390	lepa	Bacillus_anthracis_Ames_NC_003997	1617.9	0
49187214	lepa	Bacillus_anthracis_str_Sterne_NC_005945	1620.7	0
42783446	lepa	Bacillus_cereus_ATCC_10987_NC_003909	1626.8	0
30022398	lepa	Bacillus_cereus_ATCC14579_NC_004722	1621.9	0
52141184	lepa	Bacillus_cereus_ZK_NC_006274	1621.7	0
15613905	lepa	Bacillus_halodurans_NC_002570	1645.5	0
52786478	lepa	Bacillus_licheniformis_DSM_13_NC_006322	1620.7	0
16079605	lepa	Bacillus_subtilis_NC_000964	1631.1	0
49481363	lepa	Bacillus_thuringiensis_konkukian_NC_005957	1621.7	0
53713847	lepa	Bacteroides_fragilis_YCH46_NC_006347	1440.5	0
29346042	lepa	Bacteroides_thetaiotaomicron_VPI-5482_NC_004663	1446.6	0
49474893	lepa	Bartonella_henselae_Houston-1_NC_005956	1556.6	0
49473747	lepa	Bartonella_quintana_Toulouse_NC_005955	1546.4	0
42522423	lepa	Bdellovibrio_bacteriovorus_NC_005363	1508.2	0
23465422	lepa	Bifidobacterium_longum_NC_004307	1440	0
33519989	lepa	Blochmannia_floridanus_NC_005061	1318.7	0
33602723	lepa	Bordetella_bronchiseptica_NC_002927	1545.4	0
33597821	lepa	Bordetella_parapertussis_NC_002928	1545.4	0
33593417	lepa	Bordetella_pertussis_NC_002929	1544.9	0
51598351	lepa	Borrelia_garinii_PBi_NC_006156	1375.1	0
27383261	lepa	Bradyrhizobium_japonicum_NC_004463	1563.5	0
17988604	lepa	Brucella_melitensis_NC_003318	1585.6	0
23500761	lepa	Brucella_suis_1330_NC_004311	1591.8	0
27904737	lepa	Buchnera_aphidicola_NC_004545	1381.8	0
21672532	lepa	Buchnera_aphidicola_Sg_NC_004061	1449.3	0
15616871	lepa	Buchnera_sp_NC_002528	1441.1	0
53725359	lepa	Burkholderia_mallei_ATCC_23344_NC_006348	1559.3	0
53720037	lepa	Burkholderia_pseudomallei_K96243_NC_006350	1559.3	0
15792357	lepa	Campylobacter_jejuni_NC_002163	1462.8	0
57237917	lepa	Campylobacter_jejuni_RM1221_NC_003912	1461.9	0
16125286	lepa	Caulobacter_crescentus_NC_002696	1563.6	0
15834954	lepa	Chlamydia_muridarum_NC_002620	1426.9	0
15604783	lepa	Chlamydia_trachomatis_NC_000117	1416.8	0
29840195	lepa	Chlamydophila_caviae_NC_003361	1414	0
16752681	lepa	Chlamydophila_pneumoniae_AR39_NC_002179	1405.2	0
15618274	lepa	Chlamydophila_pneumoniae_CWL029_NC_000922	1405.2	0
15835892	lepa	Chlamydophila_pneumoniae_J138_NC_002491	1405.2	0
33241701	lepa	Chlamydophila_pneumoniae_TW_183_NC_005043	1405.2	0
21674272	lepa	Chlorobium_tepidum_TLS_NC_002932	1539.2	0
34497518	lepa	Chromobacterium_violaceum_NC_005085	1570	0
15894560	lepa	Clostridium_acetobutylicum_NC_003030	1581.9	0
18311020	lepa	Clostridium_perfringens_NC_003366	1573.6	0
28211657	lepa	Clostridium_tetani_E88_NC_004557	1581.5	0
38234335	lepa	Corynebacterium_diphtheriae_NC_002935	1446.2	0
25028798	lepa	Corynebacterium_efficiens_YS-314_NC_004369	1456.2	0
19553540	lepa	Corynebacterium_glutamicum_NC_003450	1451.8	0
29654796	lepa	Coxiella_burnetii_NC_002971	1549.3	0
57234362	lepa	Dehalococcoides_ethenogenes_195_NC_002936	1329	0
15806165	lepa	Deinococcus_radiodurans_NC_001263	1470.2	0
51246045	lepa	Desulfotalea_psychrophila_LSv54_NC_006138	1461.8	0
46579116	lepa	Desulfovibrio_vulgaris_Hildenborough_NC_002937	1552.6	0
57239084	lepa	Ehrlichia_ruminantium_Welgevonden_NC_005295	1430.5	0
29376853	lepa	Enterococcus_faecalis_V583_NC_004668	1611.7	0
50122202	lepa	Erwinia_carotovora_atroseptica_SCRI1043_NC_004547	1571.9	0
26248934	lepa	Escherichia_coli_CFT073_NC_004431	1602.6	0
16130494	lepa	Escherichia_coli_K12_NC_000913	1602.6	0
15803096	lepa	Escherichia_coli_O157H7_EDL933_NC_002655	1602.6	0
15832689	lepa	Escherichia_coli_O157H7_NC_002695	1602.6	0
56708688	lepa	Francisella_tularensis_tularensis_NC_006570	1572.3	0
19704112	lepa	Fusobacterium_nucleatum_NC_003454	1539.8	0
56421043	lepa	Geobacillus_kaustophilus_HTA426_NC_006510	1661.8	0
39996368	lepa	Geobacter_sulfurreducens_NC_002939	1561.8	0
37522332	lepa	Gloeobacter_violaceus_NC_005125	1585.8	0
33152644	lepa	Haemophilus_ducreyi_35000HP_NC_002940	1599.6	0
16271991	lepa	Haemophilus_influenzae_NC_000907	1610.8	0
32265600	lepa	Helicobacter_hepaticus_NC_004917	1476.3	0
15644983	lepa	Helicobacter_pylori_26695_NC_000915	1442.4	0
15611397	lepa	Helicobacter_pylori_J99_NC_000921	1448.7	0
56459920	lepa	Idiomarina_loihiensis_L2TR_NC_006512	1569.1	0
42519349	lepa	Lactobacillus_johnsonii_NCC_533_NC_005362	1509	0
28379530	lepa	Lactobacillus_plantarum_NC_004567	1064.6	0
28378650	lepa	Lactobacillus_plantarum_NC_004567	1563	0
15673090	lepa	Lactococcus_lactis_NC_002662	1602.1	0
54294757	lepa	Legionella_pneumophila_Lens_NC_006369	1574.6	0
54297786	lepa	Legionella_pneumophila_Paris_NC_006368	1574.8	0
52842093	lepa	Legionella_pneumophila_Philadelphia_1_NC_002942	1574.8	0
50955098	lepa	Leifsonia_xyli_xyli_CTCB0_NC_006087	1456.7	0
45657863	lepa	Leptospira_interrogans_serovar_Copenhageni_NC_005823	1475	0
24214588	lepa	Leptospira_interrogans_serovar_Lai_NC_004342	1475	0
16800582	lepa	Listeria_innocua_NC_003212	1612	0
46907707	lepa	Listeria_monocytogenes_4b_F2365_NC_002973	1615.9	0
16803519	lepa	Listeria_monocytogenes_NC_003210	1615.9	0
52424426	lepa	Mannheimia_succiniciproducens_MBEL55E_NC_006300	1622.7	0
50365290	lepa	Mesoplasma_florum_L1_NC_006055	1547.8	0
13473815	lepa	Mesorhizobium_loti_NC_002678	1548.7	0
53804474	lepa	Methylococcus_capsulatus_Bath_NC_002977	1578.4	0
41408315	lepa	Mycobacterium_avium_paratuberculosis_NC_002944	1446.6	0
31793583	lepa	Mycobacterium_bovis_NC_002945	1465	0
15827250	lepa	Mycobacterium_leprae_NC_002677	1436.5	0
15841921	lepa	Mycobacterium_tuberculosis_CDC1551_NC_002755	1465	0
15609541	lepa	Mycobacterium_tuberculosis_H37Rv_NC_000962	1465	0
31544757	lepa	Mycoplasma_gallisepticum_NC_004829	1480.1	0
12044990	lepa	Mycoplasma_genitalium_NC_000908	1350.3	0
54020027	lepa	Mycoplasma_hyopneumoniae_232_NC_006360	1428.2	0
47459238	lepa	Mycoplasma_mobile_163K_NC_006908	1469.1	0
42560877	lepa	Mycoplasma_mycoides_NC_005364	1531.1	0
26553503	lepa	Mycoplasma_penetrans_NC_004432	1446.2	0
13508018	lepa	Mycoplasma_pneumoniae_NC_000912	1275.4	0
15828718	lepa	Mycoplasma_pulmonis_NC_002771	1431	0
15676664	lepa	Neisseria_meningitidis_MC58_NC_003112	1570.3	0
15793934	lepa	Neisseria_meningitidis_Z2491_NC_003116	1570.1	0
30250254	lepa	Nitrosomonas_europaea_NC_004757	1592.5	0
54023366	lepa	Nocardia_farcinica_IFM10152_NC_006361	1478.1	0
17230000	lepa	Nostoc_sp_NC_003272	1581	0
23099427	lepa	Oceanobacillus_iheyensis_NC_004193	1560.5	0
39938931	lepa	Onion_yellows_phytoplasma_NC_005303	1451.5	0
46445956	lepa	Parachlamydia_sp_UWE25_NC_005861	1453.4	0
15601928	lepa	Pasteurella_multocida_NC_002663	1616.8	0
54310189	lepa	Photobacterium_profundum_SS9_NC_006370	1566.8	0
37527218	lepa	Photorhabdus_luminescens_NC_005126	1587.1	0
32471523	lepa	Pirellula_sp_NC_005027	1365	0
32477105	lepa	Pirellula_sp_NC_005027	1384.1	0
34540948	lepa	Porphyromonas_gingivalis_W83_NC_002950	1447.9	0
33239871	lepa	Prochlorococcus_marinus_CCMP1375_NC_005042	1531	0
33860977	lepa	Prochlorococcus_marinus_MED4_NC_005072	1543.7	0
33862530	lepa	Prochlorococcus_marinus_MIT9313_NC_005071	1551	0
50842385	lepa	Propionibacterium_acnes_KPA171202_NC_006085	1477.4	0
15595964	lepa	Pseudomonas_aeruginosa_NC_002516	1577.1	0
26988164	lepa	Pseudomonas_putida_KT2440_NC_002947	1564.5	0
28871362	lepa	Pseudomonas_syringae_NC_004578	1555.6	0
17545779	lepa	Ralstonia_solanacearum_NC_003295	1562.1	0
39933429	lepa	Rhodopseudomonas_palustris_CGA009_NC_005296	1556	0
15892292	lepa	Rickettsia_conorii_NC_003103	1503.8	0
15604145	lepa	Rickettsia_prowazekii_NC_000963	1481.4	0
51473472	lepa	Rickettsia_typhi_wilmington_NC_006142	1486.7	0
56412541	lepa	Salmonella_enterica_Paratypi_ATCC_9150_NC_006511	1592.4	0
16761495	lepa	Salmonella_typhi_NC_003198	1595.9	0
29140808	lepa	Salmonella_typhi_Ty2_NC_004631	1595.9	0
16765903	lepa	Salmonella_typhimurium_LT2_NC_003197	1595.9	0
24372924	lepa	Shewanella_oneidensis_NC_004347	1585.4	0
30063971	lepa	Shigella_flexneri_2a_2457T_NC_004741	1602.6	0
24113911	lepa	Shigella_flexneri_2a_NC_004337	1602.6	0
56695884	lepa	Silicibacter_pomeroyi_DSS-3_NC_003911	1541.3	0
15964022	lepa	Sinorhizobium_meliloti_NC_003047	1564.7	0
49483832	lepa	Staphylococcus_aureus_aureus_MRSA252_NC_002952	1566.7	0
49486419	lepa	Staphylococcus_aureus_aureus_MSSA476_NC_002953	1566.7	0
15924575	lepa	Staphylococcus_aureus_Mu50_NC_002758	1566.7	0
21283265	lepa	Staphylococcus_aureus_MW2_NC_003923	1563.7	0
15927165	lepa	Staphylococcus_aureus_N315_NC_002745	1566.7	0
27468189	lepa	Staphylococcus_epidermidis_ATCC_12228_NC_004461	1562.7	0
22537069	lepa	Streptococcus_agalactiae_2603_NC_004116	1596.7	0
25010971	lepa	Streptococcus_agalactiae_NEM316_NC_004368	1596.7	0
24379799	lepa	Streptococcus_mutans_NC_004350	1589.9	0
15903125	lepa	Streptococcus_pneumoniae_R6_NC_003098	1588.1	0
15901063	lepa	Streptococcus_pneumoniae_TIGR4_NC_003028	1588.6	0
15675045	lepa	Streptococcus_pyogenes_M1_GAS_NC_002737	1589.7	0
50914142	lepa	Streptococcus_pyogenes_MGAS10394_NC_006086	1587.2	0
21910273	lepa	Streptococcus_pyogenes_MGAS315_NC_004070	1585.3	0
28895850	lepa	Streptococcus_pyogenes_SSI-1_NC_004606	1585.3	0
55822871	lepa	Streptococcus_thermophilus_CNRZ1066_NC_006449	1587.4	0
55820950	lepa	Streptococcus_thermophilus_LMG_18311_NC_006448	1588.3	0
29832104	lepa	Streptomyces_avermitilis_NC_003155	1468	0
21221021	lepa	Streptomyces_coelicolor_NC_003888	1459.9	0
51891620	lepa	Symbiobacterium_thermophilum_IAM14863_NC_006177	1586.6	0
56751049	lepa	Synechococcus_elongatus_PCC_6301_NC_006576	1595.3	0
33866216	lepa	Synechococcus_sp_WH8102_NC_005070	1551.6	0
16332331	lepa	Synechocystis_PCC6803_NC_000911	1601.9	0
20807432	lepa	Thermoanaerobacter_tengcongensis_NC_003869	1637.8	0
22297848	lepa	Thermosynechococcus_elongatus_NC_004113	1608.2	0
15644371	lepa	Thermotoga_maritima_NC_000853	1399.5	0
46198697	lepa	Thermus_thermophilus_HB27_NC_005835	1482.7	0
55980710	lepa	Thermus_thermophilus_HB8_NC_006461	1484.1	0
42527398	lepa	Treponema_denticola_ATCC_35405_NC_002967	1459.8	0
15639501	lepa	Treponema_pallidum_NC_000919	1349.9	0
28572643	lepa	Tropheryma_whipplei_TW08_27_NC_004551	1352.5	0
28493245	lepa	Tropheryma_whipplei_Twist_NC_004572	1355.7	0
13357884	lepa	Ureaplasma_urealyticum_NC_002162	1490.8	0
15642459	lepa	Vibrio_cholerae_NC_002505	1590.5	0
28899348	lepa	Vibrio_parahaemolyticus_NC_004603	1587.9	0
27364932	lepa	Vibrio_vulnificus_CMCP6_NC_004459	1576.5	0
37681017	lepa	Vibrio_vulnificus_YJ016_NC_005139	1576.5	0
32490943	lepa	Wigglesworthia_brevipalpis_NC_004344	1287.1	0
42520346	lepa	Wolbachia_endosymbiont_of_Drosophila_melanogaster_NC_002978	1497.8	0
34557971	lepa	Wolinella_succinogenes_NC_005090	1473.6	0
21230727	lepa	Xanthomonas_campestris_NC_003902	1560.8	0
21242075	lepa	Xanthomonas_citri_NC_003919	1553.9	0
15838834	lepa	Xylella_fastidiosa_NC_002488	1537.3	0
28199173	lepa	Xylella_fastidiosa_Temecula1_NC_004556	1536.6	0
45442302	lepa	Yersinia_pestis_biovar_Mediaevails_NC_005810	1600.2	0
16122920	lepa	Yersinia_pestis_CO92_NC_003143	1600.2	0
22125195	lepa	Yersinia_pestis_KIM_NC_004088	1600.2	0
51597208	lepa	Yersinia_pseudotuberculosis_IP32953_NC_006155	1600.2	0
56552637	lepa	Zymomonas_mobilis_ZM4_NC_006526	1585.2	0
50086104	prfc	Acinetobacter_sp_ADP1_NC_005966	1333.3	0
15887665	prfc	Agrobacterium_tumefaciens_C58_Cereon_NC_003062	1168.3	0
17934231	prfc	Agrobacterium_tumefaciens_C58_UWash_NC_003304	1168.3	0
56477266	prfc	Azoarcus_sp_EbN1_NC_006513	1270.9	0
53712603	prfc	Bacteroides_fragilis_YCH46_NC_006347	1181.2	0
29347139	prfc	Bacteroides_thetaiotaomicron_VPI-5482_NC_004663	1197.9	0
49474854	prfc	Bartonella_henselae_Houston-1_NC_005956	1147.6	0
49473708	prfc	Bartonella_quintana_Toulouse_NC_005955	1163.3	0
42523597	prfc	Bdellovibrio_bacteriovorus_NC_005363	1148.6	0
33603890	prfc	Bordetella_bronchiseptica_NC_002927	1246.4	0
33598815	prfc	Bordetella_parapertussis_NC_002928	1236.2	0
33591419	prfc	Bordetella_pertussis_NC_002929	1246.4	0
27379156	prfc	Bradyrhizobium_japonicum_NC_004463	1204.5	0
17988580	prfc	Brucella_melitensis_NC_003318	1178.5	0
23500785	prfc	Brucella_suis_1330_NC_004311	1192.6	0
27904959	prfc	Buchnera_aphidicola_NC_004545	1113.9	0
21672788	prfc	Buchnera_aphidicola_Sg_NC_004061	1194.2	0
15617136	prfc	Buchnera_sp_NC_002528	1201.5	0
16125322	prfc	Caulobacter_crescentus_NC_002696	1138.4	0
21673647	prfc	Chlorobium_tepidum_TLS_NC_002932	1203.6	0
34497841	prfc	Chromobacterium_violaceum_NC_005085	1349	0
15893918	prfc	Clostridium_acetobutylicum_NC_003030	1248.1	0
18309593	prfc	Clostridium_perfringens_NC_003366	1233.3	0
28212035	prfc	Clostridium_tetani_E88_NC_004557	1228.6	0
38233491	prfc	Corynebacterium_diphtheriae_NC_002935	932.6	7.3e-280
25027548	prfc	Corynebacterium_efficiens_YS-314_NC_004369	923.2	4.9e-277
19552155	prfc	Corynebacterium_glutamicum_NC_003450	939.8	4.9e-282
29654139	prfc	Coxiella_burnetii_NC_002971	1343.7	0
15806563	prfc	Deinococcus_radiodurans_NC_001263	1145.1	0
51246671	prfc	Desulfotalea_psychrophila_LSv54_NC_006138	1329.9	0
46581519	prfc	Desulfovibrio_vulgaris_Hildenborough_NC_002937	1330.4	0
29375298	prfc	Enterococcus_faecalis_V583_NC_004668	1237.6	0
50119419	prfc	Erwinia_carotovora_atroseptica_SCRI1043_NC_004547	1347.3	0
26251262	prfc	Escherichia_coli_CFT073_NC_004431	1364.2	0
16132193	prfc	Escherichia_coli_K12_NC_000913	1364.2	0
15804946	prfc	Escherichia_coli_O157H7_EDL933_NC_002655	1364.2	0
15834587	prfc	Escherichia_coli_O157H7_NC_002695	1364.2	0
56707292	prfc	Francisella_tularensis_tularensis_NC_006570	1313.8	0
39995249	prfc	Geobacter_sulfurreducens_NC_002939	1332.2	0
37522728	prfc	Gloeobacter_violaceus_NC_005125	1252.3	0
33151581	prfc	Haemophilus_ducreyi_35000HP_NC_002940	1365.1	0
16273619	prfc	Haemophilus_influenzae_NC_000907	1375.6	0
56460979	prfc	Idiomarina_loihiensis_L2TR_NC_006512	1352	0
42519474	prfc	Lactobacillus_johnsonii_NCC_533_NC_005362	1170.8	0
28378021	prfc	Lactobacillus_plantarum_NC_004567	1183.4	0
15672331	prfc	Lactococcus_lactis_NC_002662	1206.6	0
54293849	prfc	Legionella_pneumophila_Lens_NC_006369	1341.8	0
54296894	prfc	Legionella_pneumophila_Paris_NC_006368	1353.7	0
52841108	prfc	Legionella_pneumophila_Philadelphia_1_NC_002942	1353.7	0
45657162	prfc	Leptospira_interrogans_serovar_Copenhageni_NC_005823	1114.7	0
24215433	prfc	Leptospira_interrogans_serovar_Lai_NC_004342	1114.9	0
16800056	prfc	Listeria_innocua_NC_003212	1241.9	0
46907220	prfc	Listeria_monocytogenes_4b_F2365_NC_002973	1241.3	0
16803028	prfc	Listeria_monocytogenes_NC_003210	1238.4	0
52425558	prfc	Mannheimia_succiniciproducens_MBEL55E_NC_006300	1371.5	0
13474465	prfc	Mesorhizobium_loti_NC_002678	1180.4	0
53803754	prfc	Methylococcus_capsulatus_Bath_NC_002977	1369.2	0
15676528	prfc	Neisseria_meningitidis_MC58_NC_003112	1350.1	0
15793806	prfc	Neisseria_meningitidis_Z2491_NC_003116	1345	0
30250402	prfc	Nitrosomonas_europaea_NC_004757	1253.3	0
54026869	prfc	Nocardia_farcinica_IFM10152_NC_006361	976.7	3.8e-293
17231871	prfc	Nostoc_sp_NC_003272	1263.8	0
23099745	prfc	Oceanobacillus_iheyensis_NC_004193	1175.3	0
46447207	prfc	Parachlamydia_sp_UWE25_NC_005861	1159.3	0
15602681	prfc	Pasteurella_multocida_NC_002663	1388	0
54307828	prfc	Photobacterium_profundum_SS9_NC_006370	580.3	7.9e-174
37528081	prfc	Photorhabdus_luminescens_NC_005126	1366.7	0
34540061	prfc	Porphyromonas_gingivalis_W83_NC_002950	1234.7	0
33240479	prfc	Prochlorococcus_marinus_CCMP1375_NC_005042	1229.2	0
33861220	prfc	Prochlorococcus_marinus_MED4_NC_005072	1234.5	0
33863063	prfc	Prochlorococcus_marinus_MIT9313_NC_005071	1240	0
15599098	prfc	Pseudomonas_aeruginosa_NC_002516	1344.8	0
26987608	prfc	Pseudomonas_putida_KT2440_NC_002947	1325.3	0
28871711	prfc	Pseudomonas_syringae_NC_004578	1328.6	0
17549881	prfc	Ralstonia_solanacearum_NC_003296	1324.2	0
39935354	prfc	Rhodopseudomonas_palustris_CGA009_NC_005296	1209.1	0
56416334	prfc	Salmonella_enterica_Paratypi_ATCC_9150_NC_006511	1370.3	0
16763355	prfc	Salmonella_typhi_NC_003198	1367.6	0
29144833	prfc	Salmonella_typhi_Ty2_NC_004631	1367.6	0
16767801	prfc	Salmonella_typhimurium_LT2_NC_003197	1370.3	0
28275211	prfc	Shewanella_oneidensis_NC_004347	364.3	8.5e-109
30065613	prfc	Shigella_flexneri_2a_2457T_NC_004741	1362.3	0
56480605	prfc	Shigella_flexneri_2a_NC_004337	1362.3	0
56697537	prfc	Silicibacter_pomeroyi_DSS-3_NC_003911	1158.6	0
15964099	prfc	Sinorhizobium_meliloti_NC_003047	1181.6	0
49483184	prfc	Staphylococcus_aureus_aureus_MRSA252_NC_002952	1198.2	0
49485795	prfc	Staphylococcus_aureus_aureus_MSSA476_NC_002953	1198.2	0
21282630	prfc	Staphylococcus_aureus_MW2_NC_003923	1198.2	0
15926608	prfc	Staphylococcus_aureus_N315_NC_002745	1192.3	0
27467638	prfc	Staphylococcus_epidermidis_ATCC_12228_NC_004461	1198.9	0
22536936	prfc	Streptococcus_agalactiae_2603_NC_004116	1210.1	0
25010847	prfc	Streptococcus_agalactiae_NEM316_NC_004368	1210.1	0
24379085	prfc	Streptococcus_mutans_NC_004350	1218.7	0
15902440	prfc	Streptococcus_pneumoniae_R6_NC_003098	1206.2	0
15900357	prfc	Streptococcus_pneumoniae_TIGR4_NC_003028	1211.4	0
15675335	prfc	Streptococcus_pyogenes_M1_GAS_NC_002737	1205.2	0
50914527	prfc	Streptococcus_pyogenes_MGAS10394_NC_006086	1204.1	0
21910616	prfc	Streptococcus_pyogenes_MGAS315_NC_004070	1205.2	0
19746377	prfc	Streptococcus_pyogenes_MGAS8232_NC_003485	1204.1	0
28895695	prfc	Streptococcus_pyogenes_SSI-1_NC_004606	1205.2	0
55823478	prfc	Streptococcus_thermophilus_CNRZ1066_NC_006449	1208.3	0
55821550	prfc	Streptococcus_thermophilus_LMG_18311_NC_006448	1208.3	0
51893161	prfc	Symbiobacterium_thermophilum_IAM14863_NC_006177	1289.1	0
56751747	prfc	Synechococcus_elongatus_PCC_6301_NC_006576	1255.4	0
33865683	prfc	Synechococcus_sp_WH8102_NC_005070	1231.3	0
16330105	prfc	Synechocystis_PCC6803_NC_000911	1252.4	0
22299748	prfc	Thermosynechococcus_elongatus_NC_004113	1254.7	0
15640679	prfc	Vibrio_cholerae_NC_002505	1364.7	0
28899214	prfc	Vibrio_parahaemolyticus_NC_004603	1368.8	0
27365081	prfc	Vibrio_vulnificus_CMCP6_NC_004459	1363.8	0
37680867	prfc	Vibrio_vulnificus_YJ016_NC_005139	1361.9	0
21232290	prfc	Xanthomonas_campestris_NC_003902	1346.4	0
21243769	prfc	Xanthomonas_citri_NC_003919	1341.7	0
15836779	prfc	Xylella_fastidiosa_NC_002488	1310.2	0
28198073	prfc	Xylella_fastidiosa_Temecula1_NC_004556	1309.6	0
45443483	prfc	Yersinia_pestis_biovar_Mediaevails_NC_005810	1368.4	0
16120763	prfc	Yersinia_pestis_CO92_NC_003143	1368.4	0
22127620	prfc	Yersinia_pestis_KIM_NC_004088	1368.4	0
51594926	prfc	Yersinia_pseudotuberculosis_IP32953_NC_006155	1369.5	0
56551639	prfc	Zymomonas_mobilis_ZM4_NC_006526	1180.9	0
15606325	selb	Aquifex_aeolicus_NC_000918	839.2	9.2e-252
53716347	selb	Burkholderia_mallei_ATCC_23344_NC_006349	1131	0
53722683	selb	Burkholderia_pseudomallei_K96243_NC_006351	1132.3	0
15792702	selb	Campylobacter_jejuni_NC_002163	864.5	2.2e-259
57238422	selb	Campylobacter_jejuni_RM1221_NC_003912	862.7	7.7e-259
18311098	selb	Clostridium_perfringens_NC_003366	1111.6	0
51246785	selb	Desulfotalea_psychrophila_LSv54_NC_006138	1113	0
46578915	selb	Desulfovibrio_vulgaris_Hildenborough_NC_002937	1116.5	0
26250233	selb	Escherichia_coli_CFT073_NC_004431	1191.3	0
16131461	selb	Escherichia_coli_K12_NC_000913	1189.1	0
15804131	selb	Escherichia_coli_O157H7_EDL933_NC_002655	1200	0
15833721	selb	Escherichia_coli_O157H7_NC_002695	1200	0
39995213	selb	Geobacter_sulfurreducens_NC_002939	1144.3	0
33152967	selb	Haemophilus_ducreyi_35000HP_NC_002940	1112.1	0
16272649	selb	Haemophilus_influenzae_NC_000907	1167.1	0
32266240	selb	Helicobacter_hepaticus_NC_004917	967.1	2.9e-290
52426394	selb	Mannheimia_succiniciproducens_MBEL55E_NC_006300	1172.6	0
41406462	selb	Mycobacterium_avium_paratuberculosis_NC_002944	747.5	3.8e-224
15603631	selb	Pasteurella_multocida_NC_002663	1180.9	0
37528704	selb	Photorhabdus_luminescens_NC_005126	1200.4	0
15600001	selb	Pseudomonas_aeruginosa_NC_002516	1159.6	0
26987234	selb	Pseudomonas_putida_KT2440_NC_002947	1127.9	0
56415574	selb	Salmonella_enterica_Paratypi_ATCC_9150_NC_006511	1179.9	0
16762627	selb	Salmonella_typhi_NC_003198	1181.2	0
29144116	selb	Salmonella_typhi_Ty2_NC_004631	1181.2	0
16766967	selb	Salmonella_typhimurium_LT2_NC_003197	1178.1	0
24371706	selb	Shewanella_oneidensis_NC_004347	1105.9	0
30065132	selb	Shigella_flexneri_2a_2457T_NC_004741	1192.1	0
24114858	selb	Shigella_flexneri_2a_NC_004337	1193	0
16262460	selb	Sinorhizobium_meliloti_NC_003037	1100.4	0
51892211	selb	Symbiobacterium_thermophilum_IAM14863_NC_006177	1053.2	0
20808283	selb	Thermoanaerobacter_tengcongensis_NC_003869	1108.8	0
42527468	selb	Treponema_denticola_ATCC_35405_NC_002967	846.7	5.1e-254
34557235	selb	Wolinella_succinogenes_NC_005090	978.3	1.2e-293
22127942	selb	Yersinia_pestis_KIM_NC_004088	1223.7	0
51598217	selb	Yersinia_pseudotuberculosis_IP32953_NC_006155	1230.3	0
15888673	tetr_4	Agrobacterium_tumefaciens_C58_Cereon_NC_003062	1053.6	0
17935247	tetr_4	Agrobacterium_tumefaciens_C58_UWash_NC_003304	1053.6	0
47528334	tetr_4	Bacillus_anthracis_Ames_0581_NC_007530	1163.4	0
30262996	tetr_4	Bacillus_anthracis_Ames_NC_003997	1163.4	0
49185834	tetr_4	Bacillus_anthracis_str_Sterne_NC_005945	1163.4	0
42782133	tetr_4	Bacillus_cereus_ATCC_10987_NC_003909	1156.7	0
30021141	tetr_4	Bacillus_cereus_ATCC14579_NC_004722	1168.9	0
52142480	tetr_4	Bacillus_cereus_ZK_NC_006274	1159.6	0
49480051	tetr_4	Bacillus_thuringiensis_konkukian_NC_005957	1168.8	0
53711432	tetr_4	Bacteroides_fragilis_YCH46_NC_006347	1136.4	0
23464699	tetr_4	Bifidobacterium_longum_NC_004307	934.4	2e-280
15894141	tetr_4	Clostridium_acetobutylicum_NC_003030	1012.4	6.8e-304
15894727	tetr_4	Clostridium_acetobutylicum_NC_003030	1136	0
18309957	tetr_4	Clostridium_perfringens_NC_003366	1023.1	4.1e-307
42518113	tetr_4	Lactobacillus_johnsonii_NCC_533_NC_005362	980.8	2.3e-294
28377038	tetr_4	Lactobacillus_plantarum_NC_004567	1033.6	0
15923388	tetr_4	Staphylococcus_aureus_Mu50_NC_002758	1196.5	0
22537086	tetr_4	Streptococcus_agalactiae_2603_NC_004116	1196.9	0
29834049	tetr_4	Streptomyces_avermitilis_NC_003155	1089.4	0
21219306	tetr_4	Streptomyces_coelicolor_NC_003888	996.5	4.1e-299
50084095	tuf	Acinetobacter_sp_ADP1_NC_005966	857.4	3e-257
50083572	tuf	Acinetobacter_sp_ADP1_NC_005966	857.4	3e-257
15889243	tuf	Agrobacterium_tumefaciens_C58_Cereon_NC_003062	850.3	4.2e-255
15889258	tuf	Agrobacterium_tumefaciens_C58_Cereon_NC_003062	850.3	4.2e-255
17935838	tuf	Agrobacterium_tumefaciens_C58_UWash_NC_003304	850.3	4.2e-255
17935855	tuf	Agrobacterium_tumefaciens_C58_UWash_NC_003304	850.3	4.2e-255
56417005	tuf	Anaplasma_marginale_St_Maries_NC_004842	776.9	5.1e-233
56416539	tuf	Anaplasma_marginale_St_Maries_NC_004842	776.9	5.1e-233
15606942	tuf	Aquifex_aeolicus_NC_000918	836.1	8e-251
15605614	tuf	Aquifex_aeolicus_NC_000918	839.4	7.8e-252
56477580	tuf	Azoarcus_sp_EbN1_NC_006513	879.8	5.7e-264
56477592	tuf	Azoarcus_sp_EbN1_NC_006513	879.8	5.7e-264
47525364	tuf	Bacillus_anthracis_Ames_0581_NC_007530	858	2e-257
30260299	tuf	Bacillus_anthracis_Ames_NC_003997	858	2e-257
49183142	tuf	Bacillus_anthracis_str_Sterne_NC_005945	858	2e-257
42779189	tuf	Bacillus_cereus_ATCC_10987_NC_003909	858.3	1.7e-257
30018378	tuf	Bacillus_cereus_ATCC14579_NC_004722	858	2e-257
52145110	tuf	Bacillus_cereus_ZK_NC_006274	858	2e-257
15612695	tuf	Bacillus_halodurans_NC_002570	868.9	1.1e-260
52078607	tuf	Bacillus_licheniformis_ATCC_14580_NC_006270	869.8	5.8e-261
52783969	tuf	Bacillus_licheniformis_DSM_13_NC_006322	869.8	5.8e-261
16077181	tuf	Bacillus_subtilis_NC_000964	867.1	3.7e-260
49479276	tuf	Bacillus_thuringiensis_konkukian_NC_005957	858	2e-257
53715484	tuf	Bacteroides_fragilis_YCH46_NC_006347	837.4	3.1e-251
29348149	tuf	Bacteroides_thetaiotaomicron_VPI-5482_NC_004663	841.9	1.4e-252
49475796	tuf	Bartonella_henselae_Houston-1_NC_005956	853.6	4.2e-256
49475391	tuf	Bartonella_henselae_Houston-1_NC_005956	853.6	4.2e-256
49474314	tuf	Bartonella_quintana_Toulouse_NC_005955	853	6.6e-256
49474406	tuf	Bartonella_quintana_Toulouse_NC_005955	853	6.6e-256
42524390	tuf	Bdellovibrio_bacteriovorus_NC_005363	856.8	4.7e-257
23465666	tuf	Bifidobacterium_longum_NC_004307	794.1	3.5e-238
33520007	tuf	Blochmannia_floridanus_NC_005061	857.3	3.4e-257
33599000	tuf	Bordetella_bronchiseptica_NC_002927	859.5	7.2e-258
33599020	tuf	Bordetella_bronchiseptica_NC_002927	859.5	7.2e-258
33594730	tuf	Bordetella_parapertussis_NC_002928	859.5	7.2e-258
33594749	tuf	Bordetella_parapertussis_NC_002928	859.5	7.2e-258
33591281	tuf	Bordetella_pertussis_NC_002929	859.5	7.2e-258
33594477	tuf	Bordetella_pertussis_NC_002929	859.5	7.2e-258
15594821	tuf	Borrelia_burgdorferi_NC_001318	755.3	1.6e-226
51598730	tuf	Borrelia_garinii_PBi_NC_006156	754.6	2.6e-226
27380513	tuf	Bradyrhizobium_japonicum_NC_004463	867.7	2.4e-260
17987025	tuf	Brucella_melitensis_NC_003317	860.8	2.9e-258
17987038	tuf	Brucella_melitensis_NC_003317	860.8	2.9e-258
23502128	tuf	Brucella_suis_1330_NC_004310	860.8	2.9e-258
23502112	tuf	Brucella_suis_1330_NC_004310	860.8	2.9e-258
27904944	tuf	Buchnera_aphidicola_NC_004545	857.5	2.9e-257
21672772	tuf	Buchnera_aphidicola_Sg_NC_004061	869.9	5.2e-261
28952057	tuf	Buchnera_sp_NC_002528	869.1	9.3e-261
53723869	tuf	Burkholderia_mallei_ATCC_23344_NC_006348	869.1	8.9e-261
53723856	tuf	Burkholderia_mallei_ATCC_23344_NC_006348	869.1	8.9e-261
53720823	tuf	Burkholderia_pseudomallei_K96243_NC_006350	869.1	8.9e-261
53720836	tuf	Burkholderia_pseudomallei_K96243_NC_006350	869.1	8.9e-261
15791834	tuf	Campylobacter_jejuni_NC_002163	853.4	5.1e-256
57237524	tuf	Campylobacter_jejuni_RM1221_NC_003912	853.4	5.1e-256
16125489	tuf	Caulobacter_crescentus_NC_002696	863.7	3.9e-259
16127429	tuf	Caulobacter_crescentus_NC_002696	863.7	3.9e-259
15835213	tuf	Chlamydia_muridarum_NC_002620	808.2	2e-242
15605043	tuf	Chlamydia_trachomatis_NC_000117	811.4	2.2e-243
29840456	tuf	Chlamydophila_caviae_NC_003361	815.1	1.7e-244
16752970	tuf	Chlamydophila_pneumoniae_AR39_NC_002179	808.3	1.9e-242
15617998	tuf	Chlamydophila_pneumoniae_CWL029_NC_000922	808.3	1.9e-242
15835609	tuf	Chlamydophila_pneumoniae_J138_NC_002491	808.3	1.9e-242
33241409	tuf	Chlamydophila_pneumoniae_TW_183_NC_005043	808.3	1.9e-242
21675000	tuf	Chlorobium_tepidum_TLS_NC_002932	840.1	5.1e-252
34499655	tuf	Chromobacterium_violaceum_NC_005085	866.9	4.3e-260
34499643	tuf	Chromobacterium_violaceum_NC_005085	866.9	4.3e-260
24211685	tuf	Clostridium_acetobutylicum_NC_003030	840.7	3.2e-252
15896386	tuf	Clostridium_acetobutylicum_NC_003030	840.7	3.2e-252
18311389	tuf	Clostridium_perfringens_NC_003366	854.8	1.8e-256
18311403	tuf	Clostridium_perfringens_NC_003366	854.8	1.8e-256
28212176	tuf	Clostridium_tetani_E88_NC_004557	846.7	5.3e-254
28212186	tuf	Clostridium_tetani_E88_NC_004557	846.7	5.3e-254
38233082	tuf	Corynebacterium_diphtheriae_NC_002935	826.4	6.4e-248
25027073	tuf	Corynebacterium_efficiens_YS-314_NC_004369	828.4	1.7e-248
19551739	tuf	Corynebacterium_glutamicum_NC_003450	826.6	5.7e-248
29653588	tuf	Coxiella_burnetii_NC_002971	853.4	4.9e-256
57234266	tuf	Dehalococcoides_ethenogenes_195_NC_002936	800	6e-240
15807044	tuf	Deinococcus_radiodurans_NC_001263	857.4	3.1e-257
15805338	tuf	Deinococcus_radiodurans_NC_001263	857.4	3.1e-257
51244974	tuf	Desulfotalea_psychrophila_LSv54_NC_006138	852.2	1.1e-255
51244961	tuf	Desulfotalea_psychrophila_LSv54_NC_006138	853.1	6.1e-256
46581324	tuf	Desulfovibrio_vulgaris_Hildenborough_NC_002937	865.4	1.2e-259
57239338	tuf	Ehrlichia_ruminantium_Welgevonden_NC_005295	796.8	5.3e-239
57238897	tuf	Ehrlichia_ruminantium_Welgevonden_NC_005295	796.8	5.3e-239
29374847	tuf	Enterococcus_faecalis_V583_NC_004668	871.9	1.4e-261
50122955	tuf	Erwinia_carotovora_atroseptica_SCRI1043_NC_004547	874.3	2.5e-262
50119176	tuf	Erwinia_carotovora_atroseptica_SCRI1043_NC_004547	874.3	2.5e-262
26249935	tuf	Escherichia_coli_CFT073_NC_004431	877.1	3.7e-263
26250749	tuf	Escherichia_coli_CFT073_NC_004431	878.6	1.3e-263
16131810	tuf	Escherichia_coli_K12_NC_000913	878.6	1.3e-263
16131218	tuf	Escherichia_coli_K12_NC_000913	877.1	3.7e-263
15804570	tuf	Escherichia_coli_O157H7_EDL933_NC_002655	865.9	8.6e-260
15803852	tuf	Escherichia_coli_O157H7_EDL933_NC_002655	877.1	3.7e-263
15833444	tuf	Escherichia_coli_O157H7_NC_002695	877.1	3.7e-263
15834157	tuf	Escherichia_coli_O157H7_NC_002695	878.6	1.3e-263
56707307	tuf	Francisella_tularensis_tularensis_NC_006570	866.6	5.2e-260
19704887	tuf	Fusobacterium_nucleatum_NC_003454	869.7	6.1e-261
56418639	tuf	Geobacillus_kaustophilus_HTA426_NC_006510	884.3	2.5e-265
39997962	tuf	Geobacter_sulfurreducens_NC_002939	871.9	1.4e-261
39997951	tuf	Geobacter_sulfurreducens_NC_002939	871.9	1.4e-261
37523497	tuf	Gloeobacter_violaceus_NC_005125	840.7	3.4e-252
33151327	tuf	Haemophilus_ducreyi_35000HP_NC_002940	879.5	6.9e-264
33151841	tuf	Haemophilus_ducreyi_35000HP_NC_002940	879.5	6.9e-264
16272575	tuf	Haemophilus_influenzae_NC_000907	875.4	1.2e-262
16272522	tuf	Haemophilus_influenzae_NC_000907	875.4	1.2e-262
32265868	tuf	Helicobacter_hepaticus_NC_004917	858.5	1.5e-257
15645819	tuf	Helicobacter_pylori_26695_NC_000915	858	2.1e-257
15612193	tuf	Helicobacter_pylori_J99_NC_000921	848.1	2e-254
56459461	tuf	Idiomarina_loihiensis_L2TR_NC_006512	869	9.7e-261
56459449	tuf	Idiomarina_loihiensis_L2TR_NC_006512	869	9.7e-261
42518935	tuf	Lactobacillus_johnsonii_NCC_533_NC_005362	838.6	1.4e-251
28378740	tuf	Lactobacillus_plantarum_NC_004567	832	1.4e-249
15673843	tuf	Lactococcus_lactis_NC_002662	837.7	2.5e-251
54293307	tuf	Legionella_pneumophila_Lens_NC_006369	868.5	1.4e-260
54293319	tuf	Legionella_pneumophila_Lens_NC_006369	868.5	1.4e-260
54296363	tuf	Legionella_pneumophila_Paris_NC_006368	868.1	1.9e-260
54296351	tuf	Legionella_pneumophila_Paris_NC_006368	868.1	1.9e-260
52840572	tuf	Legionella_pneumophila_Philadelphia_1_NC_002942	868.1	1.9e-260
52840560	tuf	Legionella_pneumophila_Philadelphia_1_NC_002942	868.1	1.9e-260
50955571	tuf	Leifsonia_xyli_xyli_CTCB0_NC_006087	806.6	6.2e-242
45658705	tuf	Leptospira_interrogans_serovar_Copenhageni_NC_005823	830.3	4.4e-249
24213437	tuf	Leptospira_interrogans_serovar_Lai_NC_004342	830.3	4.4e-249
16801863	tuf	Listeria_innocua_NC_003212	873	6e-262
46908831	tuf	Listeria_monocytogenes_4b_F2365_NC_002973	872.2	1.1e-261
16804690	tuf	Listeria_monocytogenes_NC_003210	872.2	1.1e-261
52426242	tuf	Mannheimia_succiniciproducens_MBEL55E_NC_006300	879.6	6.5e-264
52424220	tuf	Mannheimia_succiniciproducens_MBEL55E_NC_006300	879.6	6.5e-264
50365437	tuf	Mesoplasma_florum_L1_NC_006055	822.7	8.5e-247
13470531	tuf	Mesorhizobium_loti_NC_002678	843.1	6.2e-253
13470532	tuf	Mesorhizobium_loti_NC_002678	843.1	6.2e-253
53804631	tuf	Methylococcus_capsulatus_Bath_NC_002977	872.7	7.8e-262
53803546	tuf	Methylococcus_capsulatus_Bath_NC_002977	872.7	7.8e-262
41410241	tuf	Mycobacterium_avium_paratuberculosis_NC_002944	839.9	5.5e-252
31791869	tuf	Mycobacterium_bovis_NC_002945	838.9	1.2e-251
15828004	tuf	Mycobacterium_leprae_NC_002677	837.3	3.4e-251
15840088	tuf	Mycobacterium_tuberculosis_CDC1551_NC_002755	838.9	1.2e-251
15607825	tuf	Mycobacterium_tuberculosis_H37Rv_NC_000962	838.9	1.2e-251
31544430	tuf	Mycoplasma_gallisepticum_NC_004829	834.6	2.2e-250
12045310	tuf	Mycoplasma_genitalium_NC_000908	811.6	1.9e-243
54020567	tuf	Mycoplasma_hyopneumoniae_232_NC_006360	817.7	2.8e-245
47459059	tuf	Mycoplasma_mobile_163K_NC_006908	804.3	3e-241
42560712	tuf	Mycoplasma_mycoides_NC_005364	832.2	1.2e-249
26553484	tuf	Mycoplasma_penetrans_NC_004432	836.9	4.7e-251
13508404	tuf	Mycoplasma_pneumoniae_NC_000912	816	9.1e-245
15828876	tuf	Mycoplasma_pulmonis_NC_002771	821.2	2.4e-246
15676052	tuf	Neisseria_meningitidis_MC58_NC_003112	880.7	3e-264
15676067	tuf	Neisseria_meningitidis_MC58_NC_003112	880.5	3.5e-264
15793162	tuf	Neisseria_meningitidis_Z2491_NC_003116	880.7	3e-264
15793177	tuf	Neisseria_meningitidis_Z2491_NC_003116	880.7	3e-264
30248416	tuf	Nitrosomonas_europaea_NC_004757	862.6	8.4e-259
30249992	tuf	Nitrosomonas_europaea_NC_004757	862.6	8.4e-259
54027049	tuf	Nocardia_farcinica_IFM10152_NC_006361	834.9	1.8e-250
17231829	tuf	Nostoc_sp_NC_003272	829.4	8.3e-249
23097572	tuf	Oceanobacillus_iheyensis_NC_004193	862.2	1.1e-258
39938751	tuf	Onion_yellows_phytoplasma_NC_005303	821.5	2e-246
46446229	tuf	Parachlamydia_sp_UWE25_NC_005861	794.4	2.9e-238
15603222	tuf	Pasteurella_multocida_NC_002663	874.7	1.9e-262
15603611	tuf	Pasteurella_multocida_NC_002663	868.4	1.5e-260
54310505	tuf	Photobacterium_profundum_SS9_NC_006370	853.4	5e-256
54307537	tuf	Photobacterium_profundum_SS9_NC_006370	850.4	3.9e-255
37524441	tuf	Photorhabdus_luminescens_NC_005126	880.2	4.1e-264
37528547	tuf	Photorhabdus_luminescens_NC_005126	880.8	2.8e-264
32475088	tuf	Pirellula_sp_NC_005027	785.7	1.2e-235
34540215	tuf	Porphyromonas_gingivalis_W83_NC_002950	827.5	3.1e-248
33241113	tuf	Prochlorococcus_marinus_CCMP1375_NC_005042	825.6	1.2e-247
33862064	tuf	Prochlorococcus_marinus_MED4_NC_005072	831.3	2.2e-249
33864049	tuf	Prochlorococcus_marinus_MIT9313_NC_005071	829.8	6.2e-249
50843327	tuf	Propionibacterium_acnes_KPA171202_NC_006085	843.7	4.1e-253
15599473	tuf	Pseudomonas_aeruginosa_NC_002516	865.3	1.3e-259
15599461	tuf	Pseudomonas_aeruginosa_NC_002516	865.3	1.3e-259
26987193	tuf	Pseudomonas_putida_KT2440_NC_002947	838.6	1.4e-251
26987181	tuf	Pseudomonas_putida_KT2440_NC_002947	838.9	1.2e-251
28867852	tuf	Pseudomonas_syringae_NC_004578	843.9	3.6e-253
17547760	tuf	Ralstonia_solanacearum_NC_003295	871.3	2.1e-261
17547740	tuf	Ralstonia_solanacearum_NC_003295	871.3	2.1e-261
39936315	tuf	Rhodopseudomonas_palustris_CGA009_NC_005296	873.1	5.6e-262
39936346	tuf	Rhodopseudomonas_palustris_CGA009_NC_005296	873.1	5.6e-262
15892931	tuf	Rickettsia_conorii_NC_003103	863.8	3.6e-259
15604507	tuf	Rickettsia_prowazekii_NC_000963	858	2e-257
51473841	tuf	Rickettsia_typhi_wilmington_NC_006142	855.6	1.1e-256
56415973	tuf	Salmonella_enterica_Paratypi_ATCC_9150_NC_006511	876.4	6e-263
56415364	tuf	Salmonella_enterica_Paratypi_ATCC_9150_NC_006511	876.4	6e-263
16762838	tuf	Salmonella_typhi_NC_003198	876.4	6e-263
16762307	tuf	Salmonella_typhi_NC_003198	876.4	6e-263
29143795	tuf	Salmonella_typhi_Ty2_NC_004631	876.4	6e-263
29144325	tuf	Salmonella_typhi_Ty2_NC_004631	876.4	6e-263
16767400	tuf	Salmonella_typhimurium_LT2_NC_003197	876.4	6e-263
16766734	tuf	Salmonella_typhimurium_LT2_NC_003197	876.4	6e-263
24371815	tuf	Shewanella_oneidensis_NC_004347	874.3	2.5e-262
24371827	tuf	Shewanella_oneidensis_NC_004347	873.8	3.5e-262
30065375	tuf	Shigella_flexneri_2a_2457T_NC_004741	877.1	3.7e-263
30064737	tuf	Shigella_flexneri_2a_2457T_NC_004741	878.6	1.3e-263
56480313	tuf	Shigella_flexneri_2a_NC_004337	877.1	3.7e-263
24115265	tuf	Shigella_flexneri_2a_NC_004337	877.1	3.7e-263
56698320	tuf	Silicibacter_pomeroyi_DSS-3_NC_003911	851.2	2.2e-255
56695631	tuf	Silicibacter_pomeroyi_DSS-3_NC_003911	851.2	2.2e-255
15965107	tuf	Sinorhizobium_meliloti_NC_003047	855.3	1.4e-256
15965092	tuf	Sinorhizobium_meliloti_NC_003047	855.3	1.4e-256
49482778	tuf	Staphylococcus_aureus_aureus_MRSA252_NC_002952	863	6.2e-259
49485413	tuf	Staphylococcus_aureus_aureus_MSSA476_NC_002953	863	6.2e-259
15923538	tuf	Staphylococcus_aureus_Mu50_NC_002758	863	6.2e-259
21282232	tuf	Staphylococcus_aureus_MW2_NC_003923	863	6.2e-259
15926226	tuf	Staphylococcus_aureus_N315_NC_002745	863	6.2e-259
27467230	tuf	Staphylococcus_epidermidis_ATCC_12228_NC_004461	860.2	4.4e-258
22536926	tuf	Streptococcus_agalactiae_2603_NC_004116	846.4	6.3e-254
25010837	tuf	Streptococcus_agalactiae_NEM316_NC_004368	847.4	3.1e-254
24379182	tuf	Streptococcus_mutans_NC_004350	846.2	7e-254
15903386	tuf	Streptococcus_pneumoniae_R6_NC_003098	848.1	1.9e-254
15901337	tuf	Streptococcus_pneumoniae_TIGR4_NC_003028	848.1	1.9e-254
15674691	tuf	Streptococcus_pyogenes_M1_GAS_NC_002737	844.2	2.9e-253
50913875	tuf	Streptococcus_pyogenes_MGAS10394_NC_006086	846.1	7.9e-254
21909968	tuf	Streptococcus_pyogenes_MGAS315_NC_004070	846.1	7.9e-254
19745719	tuf	Streptococcus_pyogenes_MGAS8232_NC_003485	846.5	5.9e-254
28896335	tuf	Streptococcus_pyogenes_SSI-1_NC_004606	846.1	7.9e-254
55822460	tuf	Streptococcus_thermophilus_CNRZ1066_NC_006449	845.7	1e-253
55820570	tuf	Streptococcus_thermophilus_LMG_18311_NC_006448	845.7	1e-253
29833570	tuf	Streptomyces_avermitilis_NC_003155	671.7	2.5e-201
29831463	tuf	Streptomyces_avermitilis_NC_003155	855.5	1.1e-256
21223043	tuf	Streptomyces_coelicolor_NC_003888	854.3	2.7e-256
21219827	tuf	Streptomyces_coelicolor_NC_003888	673.8	5.8e-202
51894212	tuf	Symbiobacterium_thermophilum_IAM14863_NC_006177	865.9	8.7e-260
56750665	tuf	Synechococcus_elongatus_PCC_6301_NC_006576	836.2	7.3e-251
33866670	tuf	Synechococcus_sp_WH8102_NC_005070	836.3	7.1e-251
16330913	tuf	Synechocystis_PCC6803_NC_000911	841.9	1.4e-252
20808662	tuf	Thermoanaerobacter_tengcongensis_NC_003869	877.1	3.7e-263
20808676	tuf	Thermoanaerobacter_tengcongensis_NC_003869	876.3	6.2e-263
22299293	tuf	Thermosynechococcus_elongatus_NC_004113	832.8	8e-250
15644250	tuf	Thermotoga_maritima_NC_000853	824.6	2.3e-247
46200036	tuf	Thermus_thermophilus_HB27_NC_005835	852.3	1.1e-255
46199632	tuf	Thermus_thermophilus_HB27_NC_005835	852.3	1.1e-255
55981663	tuf	Thermus_thermophilus_HB8_NC_006461	850.7	3.1e-255
55980220	tuf	Thermus_thermophilus_HB8_NC_006461	851.9	1.4e-255
42526277	tuf	Treponema_denticola_ATCC_35405_NC_002967	799.3	9.7e-240
15639180	tuf	Treponema_pallidum_NC_000919	777.6	3.2e-233
28572294	tuf	Tropheryma_whipplei_TW08_27_NC_004551	814.9	1.9e-244
28493087	tuf	Tropheryma_whipplei_Twist_NC_004572	815.5	1.2e-244
13358086	tuf	Ureaplasma_urealyticum_NC_002162	820.1	5.1e-246
15640389	tuf	Vibrio_cholerae_NC_002505	863.3	5e-259
15640348	tuf	Vibrio_cholerae_NC_002505	859.9	5.3e-258
28899704	tuf	Vibrio_parahaemolyticus_NC_004603	860.3	4.2e-258
28899544	tuf	Vibrio_parahaemolyticus_NC_004603	860.3	4.2e-258
27364738	tuf	Vibrio_vulnificus_CMCP6_NC_004459	857.4	3e-257
37681213	tuf	Vibrio_vulnificus_YJ016_NC_005139	862.3	1e-258
37681350	tuf	Vibrio_vulnificus_YJ016_NC_005139	858.5	1.5e-257
32491264	tuf	Wigglesworthia_brevipalpis_NC_004344	860.2	4.6e-258
42519935	tuf	Wolbachia_endosymbiont_of_Drosophila_melanogaster_NC_002978	795.6	1.3e-238
42520532	tuf	Wolbachia_endosymbiont_of_Drosophila_melanogaster_NC_002978	795.4	1.4e-238
37538296	tuf	Wolinella_succinogenes_NC_005090	861.2	2.1e-258
21230350	tuf	Xanthomonas_campestris_NC_003902	851.8	1.5e-255
21230362	tuf	Xanthomonas_campestris_NC_003902	850.9	2.7e-255
21241723	tuf	Xanthomonas_citri_NC_003919	859.8	6e-258
21241735	tuf	Xanthomonas_citri_NC_003919	859.8	6e-258
15839217	tuf	Xylella_fastidiosa_NC_002488	841.2	2.3e-252
15839229	tuf	Xylella_fastidiosa_NC_002488	841.2	2.3e-252
28199874	tuf	Xylella_fastidiosa_Temecula1_NC_004556	839.3	8.6e-252
28199862	tuf	Xylella_fastidiosa_Temecula1_NC_004556	839.3	8.6e-252
45442871	tuf	Yersinia_pestis_biovar_Mediaevails_NC_005810	878.8	1.1e-263
45440062	tuf	Yersinia_pestis_biovar_Mediaevails_NC_005810	873.5	4.4e-262
16120542	tuf	Yersinia_pestis_CO92_NC_003143	873.5	4.4e-262
16123891	tuf	Yersinia_pestis_CO92_NC_003143	878.8	1.1e-263
22124392	tuf	Yersinia_pestis_KIM_NC_004088	878.8	1.1e-263
22127856	tuf	Yersinia_pestis_KIM_NC_004088	873.5	4.4e-262
51594631	tuf	Yersinia_pseudotuberculosis_IP32953_NC_006155	878.8	1.1e-263
51597992	tuf	Yersinia_pseudotuberculosis_IP32953_NC_006155	873.5	4.4e-262
56551412	tuf	Zymomonas_mobilis_ZM4_NC_006526	860.8	2.9e-258
50083926	typa	Acinetobacter_sp_ADP1_NC_005966	1593.8	0
15889919	typa	Agrobacterium_tumefaciens_C58_Cereon_NC_003062	1469.3	0
17936538	typa	Agrobacterium_tumefaciens_C58_UWash_NC_003304	1469.3	0
56416862	typa	Anaplasma_marginale_St_Maries_NC_004842	1443	0
56479081	typa	Azoarcus_sp_EbN1_NC_006513	1584	0
47529464	typa	Bacillus_anthracis_Ames_0581_NC_007530	1585.2	0
30264027	typa	Bacillus_anthracis_Ames_NC_003997	1585.2	0
49186866	typa	Bacillus_anthracis_str_Sterne_NC_005945	1585.2	0
42783051	typa	Bacillus_cereus_ATCC_10987_NC_003909	1585.2	0
30022044	typa	Bacillus_cereus_ATCC14579_NC_004722	1586.1	0
52141532	typa	Bacillus_cereus_ZK_NC_006274	1580.2	0
15615195	typa	Bacillus_halodurans_NC_002570	1579.5	0
52080078	typa	Bacillus_licheniformis_ATCC_14580_NC_006270	1597.1	0
52785452	typa	Bacillus_licheniformis_DSM_13_NC_006322	1597.1	0
16078541	typa	Bacillus_subtilis_NC_000964	1598.6	0
49478470	typa	Bacillus_thuringiensis_konkukian_NC_005957	1585.2	0
53715742	typa	Bacteroides_fragilis_YCH46_NC_006347	1412.2	0
29348196	typa	Bacteroides_thetaiotaomicron_VPI-5482_NC_004663	1415.6	0
49474983	typa	Bartonella_henselae_Houston-1_NC_005956	1474.9	0
49473827	typa	Bartonella_quintana_Toulouse_NC_005955	1469.4	0
42521774	typa	Bdellovibrio_bacteriovorus_NC_005363	1400.4	0
23465941	typa	Bifidobacterium_longum_NC_004307	1359.3	0
33602219	typa	Bordetella_bronchiseptica_NC_002927	1573.2	0
33596486	typa	Bordetella_parapertussis_NC_002928	1573.4	0
33592378	typa	Bordetella_pertussis_NC_002929	1573.4	0
27375651	typa	Bradyrhizobium_japonicum_NC_004463	1499.2	0
17988764	typa	Brucella_melitensis_NC_003318	1502.7	0
23500603	typa	Brucella_suis_1330_NC_004311	1493.2	0
27904865	typa	Buchnera_aphidicola_NC_004545	1451.3	0
21672685	typa	Buchnera_aphidicola_Sg_NC_004061	1488	0
15617032	typa	Buchnera_sp_NC_002528	1486.9	0
53724833	typa	Burkholderia_mallei_ATCC_23344_NC_006348	1610.2	0
53719525	typa	Burkholderia_pseudomallei_K96243_NC_006350	1610.2	0
15791438	typa	Campylobacter_jejuni_NC_002163	1496.3	0
57237053	typa	Campylobacter_jejuni_RM1221_NC_003912	1496.3	0
16124994	typa	Caulobacter_crescentus_NC_002696	1431.7	0
21674245	typa	Chlorobium_tepidum_TLS_NC_002932	1483.5	0
34497865	typa	Chromobacterium_violaceum_NC_005085	1613.2	0
15894961	typa	Clostridium_acetobutylicum_NC_003030	1545.2	0
18310756	typa	Clostridium_perfringens_NC_003366	1551.7	0
28210762	typa	Clostridium_tetani_E88_NC_004557	1558.9	0
38233564	typa	Corynebacterium_diphtheriae_NC_002935	1328.1	0
25027712	typa	Corynebacterium_efficiens_YS-314_NC_004369	1346.6	0
19552324	typa	Corynebacterium_glutamicum_NC_003450	1332.6	0
29654209	typa	Coxiella_burnetii_NC_002971	1580.3	0
57233898	typa	Dehalococcoides_ethenogenes_195_NC_002936	1388.6	0
15806217	typa	Deinococcus_radiodurans_NC_001263	1479.1	0
51243926	typa	Desulfotalea_psychrophila_LSv54_NC_006138	1400.5	0
46580636	typa	Desulfovibrio_vulgaris_Hildenborough_NC_002937	1401.6	0
57239098	typa	Ehrlichia_ruminantium_Welgevonden_NC_005295	1460.8	0
29376954	typa	Enterococcus_faecalis_V583_NC_004668	1549.8	0
50118993	typa	Erwinia_carotovora_atroseptica_SCRI1043_NC_004547	1598.5	0
26250635	typa	Escherichia_coli_CFT073_NC_004431	1644.6	0
49176434	typa	Escherichia_coli_K12_NC_000913	1644.6	0
15804456	typa	Escherichia_coli_O157H7_EDL933_NC_002655	1644.6	0
15834047	typa	Escherichia_coli_O157H7_NC_002695	1644.6	0
56708247	typa	Francisella_tularensis_tularensis_NC_006570	1594	0
19703969	typa	Fusobacterium_nucleatum_NC_003454	1524.1	0
56419605	typa	Geobacillus_kaustophilus_HTA426_NC_006510	1563.3	0
39995607	typa	Geobacter_sulfurreducens_NC_002939	1559	0
37521089	typa	Gloeobacter_violaceus_NC_005125	1491.7	0
33151536	typa	Haemophilus_ducreyi_35000HP_NC_002940	1613.8	0
16272804	typa	Haemophilus_influenzae_NC_000907	1603.9	0
15645108	typa	Helicobacter_pylori_26695_NC_000915	1495	0
15611499	typa	Helicobacter_pylori_J99_NC_000921	1490.7	0
56461538	typa	Idiomarina_loihiensis_L2TR_NC_006512	1607.3	0
42518921	typa	Lactobacillus_johnsonii_NCC_533_NC_005362	1488.4	0
28378761	typa	Lactobacillus_plantarum_NC_004567	1490.9	0
15673997	typa	Lactococcus_lactis_NC_002662	1513.2	0
54295649	typa	Legionella_pneumophila_Lens_NC_006369	1594.8	0
54298810	typa	Legionella_pneumophila_Paris_NC_006368	1593.7	0
52843018	typa	Legionella_pneumophila_Philadelphia_1_NC_002942	1591.9	0
50955235	typa	Leifsonia_xyli_xyli_CTCB0_NC_006087	1405.3	0
45658203	typa	Leptospira_interrogans_serovar_Copenhageni_NC_005823	1449.1	0
24214078	typa	Leptospira_interrogans_serovar_Lai_NC_004342	1445.1	0
16800124	typa	Listeria_innocua_NC_003212	1553.8	0
46907295	typa	Listeria_monocytogenes_4b_F2365_NC_002973	1559.7	0
16803107	typa	Listeria_monocytogenes_NC_003210	1559.7	0
52424318	typa	Mannheimia_succiniciproducens_MBEL55E_NC_006300	1603.4	0
50365286	typa	Mesoplasma_florum_L1_NC_006055	1380.8	0
13473495	typa	Mesorhizobium_loti_NC_002678	1507.3	0
53803064	typa	Methylococcus_capsulatus_Bath_NC_002977	1598.6	0
41408714	typa	Mycobacterium_avium_paratuberculosis_NC_002944	1338.9	0
31792359	typa	Mycobacterium_bovis_NC_002945	1302.4	0
15827789	typa	Mycobacterium_leprae_NC_002677	1312.1	0
15840608	typa	Mycobacterium_tuberculosis_CDC1551_NC_002755	1302.4	0
15608305	typa	Mycobacterium_tuberculosis_H37Rv_NC_000962	1302.4	0
42560764	typa	Mycoplasma_mycoides_NC_005364	1352.6	0
15677072	typa	Neisseria_meningitidis_MC58_NC_003112	1612.4	0
15794291	typa	Neisseria_meningitidis_Z2491_NC_003116	1607.7	0
30250473	typa	Nitrosomonas_europaea_NC_004757	1554.5	0
54026733	typa	Nocardia_farcinica_IFM10152_NC_006361	1376.8	0
17231632	typa	Nostoc_sp_NC_003272	1505.4	0
23098041	typa	Oceanobacillus_iheyensis_NC_004193	1559.3	0
46446750	typa	Parachlamydia_sp_UWE25_NC_005861	1382.6	0
15603038	typa	Pasteurella_multocida_NC_002663	1625.5	0
54310544	typa	Photobacterium_profundum_SS9_NC_006370	1571.7	0
37524257	typa	Photorhabdus_luminescens_NC_005126	1592.4	0
32474280	typa	Pirellula_sp_NC_005027	1325.3	0
34540421	typa	Porphyromonas_gingivalis_W83_NC_002950	1381	0
33240284	typa	Prochlorococcus_marinus_CCMP1375_NC_005042	1484	0
33861319	typa	Prochlorococcus_marinus_MED4_NC_005072	1499.9	0
33862848	typa	Prochlorococcus_marinus_MIT9313_NC_005071	1491.2	0
50843449	typa	Propionibacterium_acnes_KPA171202_NC_006085	1410.7	0
15600310	typa	Pseudomonas_aeruginosa_NC_002516	1590.9	0
26991720	typa	Pseudomonas_putida_KT2440_NC_002947	1568.7	0
28867591	typa	Pseudomonas_syringae_NC_004578	1560	0
17546015	typa	Ralstonia_solanacearum_NC_003295	1575.8	0
39933485	typa	Rhodopseudomonas_palustris_CGA009_NC_005296	1478.7	0
15892272	typa	Rickettsia_conorii_NC_003103	1474.3	0
15604133	typa	Rickettsia_prowazekii_NC_000963	1475.5	0
51473460	typa	Rickettsia_typhi_wilmington_NC_006142	1472.1	0
56415855	typa	Salmonella_enterica_Paratypi_ATCC_9150_NC_006511	1641.5	0
16762424	typa	Salmonella_typhi_NC_003198	1641.5	0
29143912	typa	Salmonella_typhi_Ty2_NC_004631	1629.8	0
16767274	typa	Salmonella_typhimurium_LT2_NC_003197	1640.5	0
24375888	typa	Shewanella_oneidensis_NC_004347	1627.2	0
30064840	typa	Shigella_flexneri_2a_2457T_NC_004741	1634.9	0
24115159	typa	Shigella_flexneri_2a_NC_004337	1644.6	0
56696900	typa	Silicibacter_pomeroyi_DSS-3_NC_003911	1484.6	0
15966843	typa	Sinorhizobium_meliloti_NC_003047	1487.2	0
49483272	typa	Staphylococcus_aureus_aureus_MRSA252_NC_002952	1526.2	0
49485947	typa	Staphylococcus_aureus_aureus_MSSA476_NC_002953	1529.7	0
15924099	typa	Staphylococcus_aureus_Mu50_NC_002758	1529.7	0
21282721	typa	Staphylococcus_aureus_MW2_NC_003923	1529.7	0
15926694	typa	Staphylococcus_aureus_N315_NC_002745	1529.7	0
27467725	typa	Staphylococcus_epidermidis_ATCC_12228_NC_004461	1522.1	0
22536652	typa	Streptococcus_agalactiae_2603_NC_004116	1529.9	0
25010589	typa	Streptococcus_agalactiae_NEM316_NC_004368	1534	0
24379027	typa	Streptococcus_mutans_NC_004350	1543.2	0
15902642	typa	Streptococcus_pneumoniae_R6_NC_003098	1563.6	0
15900582	typa	Streptococcus_pneumoniae_TIGR4_NC_003028	1561.6	0
15675426	typa	Streptococcus_pyogenes_M1_GAS_NC_002737	1546.1	0
50914622	typa	Streptococcus_pyogenes_MGAS10394_NC_006086	1546.1	0
19746476	typa	Streptococcus_pyogenes_MGAS8232_NC_003485	1542.1	0
28895596	typa	Streptococcus_pyogenes_SSI-1_NC_004606	1546.1	0
55822696	typa	Streptococcus_thermophilus_CNRZ1066_NC_006449	1545.4	0
55820795	typa	Streptococcus_thermophilus_LMG_18311_NC_006448	1549.8	0
29829719	typa	Streptomyces_avermitilis_NC_003155	1423.8	0
21223482	typa	Streptomyces_coelicolor_NC_003888	1439.8	0
51892172	typa	Symbiobacterium_thermophilum_IAM14863_NC_006177	1544.1	0
33865643	typa	Synechococcus_sp_WH8102_NC_005070	1519.4	0
16329356	typa	Synechocystis_PCC6803_NC_000911	1505.3	0
20807363	typa	Thermoanaerobacter_tengcongensis_NC_003869	1537	0
22299826	typa	Thermosynechococcus_elongatus_NC_004113	1546	0
28572329	typa	Tropheryma_whipplei_TW08_27_NC_004551	1221.2	0
28493562	typa	Tropheryma_whipplei_Twist_NC_004572	1226.5	0
15642737	typa	Vibrio_cholerae_NC_002505	1613.1	0
28896896	typa	Vibrio_parahaemolyticus_NC_004603	1600	0
27364336	typa	Vibrio_vulnificus_CMCP6_NC_004459	1606.2	0
37678384	typa	Vibrio_vulnificus_YJ016_NC_005139	1606.2	0
42520122	typa	Wolbachia_endosymbiont_of_Drosophila_melanogaster_NC_002978	1478.4	0
34558070	typa	Wolinella_succinogenes_NC_005090	1478.8	0
21241769	typa	Xanthomonas_citri_NC_003919	1544.5	0
15837815	typa	Xylella_fastidiosa_NC_002488	1555.5	0
28198406	typa	Xylella_fastidiosa_Temecula1_NC_004556	1558.1	0
45439892	typa	Yersinia_pestis_biovar_Mediaevails_NC_005810	1603	0
16120379	typa	Yersinia_pestis_CO92_NC_003143	1603	0
22127674	typa	Yersinia_pestis_KIM_NC_004088	1603	0
51594383	typa	Yersinia_pseudotuberculosis_IP32953_NC_006155	1603	0
56552367	typa	Zymomonas_mobilis_ZM4_NC_006526	1483.5	0

## Sheet: Exceptions
			scores and E-values are from the final grouping with hmmpfam
gi	gene	genome	score	E-value
TMI00003	cysn	Bordetella_pertussis_NC_002929	800.9	3.1e-240
52081100	lepa	Bacillus_licheniformis_ATCC_14580_NC_006270	1461.7	0
15594434	lepa	Borrelia_burgdorferi_NC_001318	1230.3	0
29653575	tuf	Coxiella_burnetii_NC_002971	503.6	9.6e-151
32267271	typa	Helicobacter_hepaticus_NC_004917	1303.1	0
31791298	fus	Mycobacterium_bovis_NC_002945	699.8	8.7e-210
54303209	selb	Photobacterium_profundum_SS9_NC_006371	274.8	7.2e-82
TMI00001	selb	Yersinia_pestis_CO92_NC_003143	1223.7	0
54307829	prfc	Photobacterium_profundum_SS9_NC_006370	10.1	1.8e-27
TMI00005	prfc	Shewanella_oneidensis_NC_004347	1296.3	0
30065374	fus	Shigella_flexneri_2a_2457T_NC_004741	1591.7	0
21910714	typa	Streptococcus_pyogenes_MGAS315_NC_004070	1377.5	0
56752520	typa	Synechococcus_elongatus_PCC_6301_NC_006576	-45.3	2.8e-32
56752519	typa	Synechococcus_elongatus_PCC_6301_NC_006576	609.9	9.9e-183	C-term
27364609	tuf	Vibrio_vulnificus_CMCP6_NC_004459	541.6	3.5e-162
27365098	fus	Vibrio_vulnificus_CMCP6_NC_004459	248.4	6.7e-74
27365097	fus	Vibrio_vulnificus_CMCP6_NC_004459	324.3	9.2e-97	C-term
21230395	typa	Xanthomonas_campestris_NC_003902	1368.2	0
TMI00002	selb	Yersinia_pestis_biovar_Mediaevails_NC_005801	1223.7	0

## Sheet: Excluded
			scores and E-values are from the search with hmmsearch
gi	gene	genome	score	E-value
57634623	prfc	Staphylococcus_aureus_Mu50_NC_002758	637.3	5.5e-191
31544462	fus	Mycoplasma_gallisepticum_NC_004829	-460.7	6.4e-10
19746026	lepa	Streptococcus_pyogenes_MGAS8232_NC_003485	-160.9	1.5e-21
56416760	inf	Anaplasma_marginale_St_Maries_NC_004842	-302.7	5.2e-17
TMI00004	fus	Bordetella_pertussis_NC_002929	1239.7	0
